# Supplementary material for: CD163+ tumor‐associated macrophage accumulation in breast cancer patients reflects both local differentiation signals and systemic skewing of monocytes
Source: Clin Transl Immunology. 2020 Feb 13;9(2):e1108. doi: 10.1002/cti2.1108 (PMC7017151; doi:10.1002/cti2.1108)
Supplement: Supplementary file 6 [file CTI2-9-e1108-s006.xlsx]

## Sheet: DEG_HD_vs_Patients (Fig5b)
gene	baseMean	log2FoldChange	lfcSE	stat	pvalue	padj
ABCD4	46.7979201949947	-0.618309711001615	0.18927186395498	-3.26292661587653	0.00110268068862699	0.0281439124216766
ACVR1	36.1087968469677	-0.664909355576169	0.196950774552232	-3.37046685329515	0.000750409332140136	0.0210824951930147
ADCY7	53.8364284017558	-0.651483941573981	0.174490593265246	-3.72919834177743	0.000192089912493875	0.00780154644602318
AHR	1265.84275393047	0.735952260672412	0.153337419019698	4.79948407246465	1.59074885573619e-06	0.000191801229220275
AIM2	88.1327418774718	-0.70199798362309	0.226892822244918	-3.09533724357711	0.00196589231975742	0.0416000065835322
AKIRIN2	102.986466760546	0.679453499184436	0.195703630927951	3.47078824490709	0.000518933051163746	0.0162467111316562
ALAD	306.818349230995	-0.685393722399468	0.212241408149248	-3.2302984476228	0.0012366105945061	0.0302839358605697
ANAPC7	45.2423182273312	-0.750324653771379	0.24626541640881	-3.0619327977471	0.00219912818827428	0.0446634942232657
ANKRD49	71.7249307948392	0.725977590642869	0.181819402851992	3.98972417087013	6.61501752632564e-05	0.00349878432677568
ANP32E	242.216353512365	0.622658371347536	0.198112578467366	3.14301391752642	0.00167217889130483	0.0367276483242
ARFGAP3	202.808051365693	0.675317490322028	0.17341678043373	3.89351552982283	9.88018741870445e-05	0.00474535972495867
ARHGAP25	115.344521672774	-1.115017637824	0.172522194837401	-6.45358452702086	1.09235028707395e-10	4.35998433547621e-08
ARHGAP9	348.224663898619	-0.728543260339796	0.202772350437275	-3.59337796291842	0.000326418564634345	0.011566092172704
ARL8A	321.414175396557	0.662714699780595	0.198998257789435	3.33054936198562	0.000866747944593249	0.0233316452527136
ARPC5L	166.596199884187	0.718522030123868	0.209648233703167	3.4277739663117	0.000608551918832569	0.0180615088730436
ARRDC3	226.575795044136	0.784640906165694	0.20482042729173	3.83136006024731	0.000127436849892252	0.0057846284496228
ARRDC5	35.4882497036583	-0.753874819247882	0.2136421236803	-3.52215105185427	0.000428060165111423	0.0141971243872915
ATF3	92.432003637972	1.07565507923995	0.235945577578447	4.57269608526891	4.8148827372058e-06	0.000495554299439849
ATF4	596.433351823757	0.870208720404514	0.155827640542061	5.58388486949354	2.35204440411028e-08	4.94998435955936e-06
ATM	1086.4045239057	-0.689997192482695	0.165847390717465	-4.16042086423965	3.17661673931091e-05	0.00210016275770914
AVIL	40.4678167199271	-0.76605834832753	0.2035877189247	-3.75567373149562	0.000172875789128964	0.007197975752402
AZIN1	389.5654483878	1.01799908049344	0.196693260749874	5.1765036953244	2.26082576567445e-07	3.68578285037771e-05
B3GNT2	68.5916166281566	0.68772227278514	0.183746417195057	3.74016822166917	0.00018389713834097	0.00757512233557553
B3GNT5	241.109834316994	0.84964392194198	0.241649405062468	3.5310388835409	0.000413930893431759	0.0140050831382162
BCAT1	38.4093346961975	0.889757827057323	0.214291867842642	4.14355783242395	3.41958783626492e-05	0.00218683586766666
BCL2A1	557.048103114379	0.704457603086276	0.200616266897127	3.51215298795305	0.000444492048928077	0.0145338854981426
BHLHE40	336.176918800183	1.23331061577679	0.196973653497739	6.26206789181449	3.79905458826212e-10	1.25640162454669e-07
BLZF1	121.473325484061	-0.690871672679937	0.228191872527758	-3.02957988622687	0.00244894128339845	0.0478337424941359
BNIP2	348.23196719907	0.610311511324175	0.17051831000639	3.57893997231504	0.000344990690325846	0.0120279133750652
BPNT1	41.4125095458649	-0.738223117139936	0.197788030363688	-3.72640991648932	0.000194226443130162	0.00786073803927142
BRIX1	30.7655055801169	0.75003891399661	0.219153972567578	3.41754521594602	0.000631885969968519	0.0186583676081265
BRPF1	63.3288030051382	0.869412456378099	0.153453989856805	5.65487926634341	1.55955859794489e-08	3.34294273540965e-06
BTG2	459.516754269283	0.581059186622568	0.172551270104318	3.36732906198627	0.000759000636709666	0.0212722333411971
BTN2A2	130.482761432263	-0.779978751984163	0.170731742328006	-4.56589945884021	4.97357117623992e-06	0.000500600750999801
C14orf119	58.4275388608256	-0.791600513950639	0.229577667471867	-3.44900255390537	0.000562661380423711	0.0173212911659693
C16orf72	144.558964378891	0.627208477488536	0.127006170744354	4.93658749272131	7.95013800121187e-07	0.000105642916919034
C16orf87	86.1470480987985	1.34947093317766	0.216863618083938	6.21813533430286	5.03097562786299e-10	1.57387953763552e-07
C17orf80	74.1839466647236	-0.998482782054344	0.231240656123565	-4.32226638995683	1.54434565561968e-05	0.00117603953709196
C1D	53.2642690239843	0.603656315531942	0.199967773093883	3.01723973128604	0.00255087988820694	0.0489269802226301
CARD6	33.8876603394295	-0.680491599135773	0.218144422166657	-3.11562858239651	0.00183553304533308	0.0395647951577848
CASP10	250.47315469423	-0.629192279232788	0.196039067912251	-3.20948277968896	0.00132974011584625	0.0318669603331683
CASP3	76.2453489139931	-0.664691893476791	0.165715787633311	-4.00768836585006	6.13159534384943e-05	0.00336365953104536
CCDC59	725.793669884484	1.00052988484862	0.195239852950396	5.12608798529304	2.95824401594412e-07	4.6272533087234e-05
CCL3L3	95.774561422433	1.11956320037182	0.22219139125426	5.04010670090586	4.65272366006666e-07	6.56771662991118e-05
CCM2	72.6112716277032	-0.813042761442404	0.199819419469444	-4.06541487071536	4.7947093651517e-05	0.00280745367514392
CCNL1	1054.07677492466	0.854728697524423	0.139279886077054	6.13641331304185	8.44053872516141e-10	2.57103251957219e-07
CCNY	144.477251145815	0.643122493995654	0.182242117281758	3.52825750310848	0.000418305019737685	0.0140344365317788
CCR2	352.064702463666	-1.07749203231018	0.21649382027313	-4.98203157482909	6.29201646844547e-07	8.46861518863446e-05
CD44	315.094538589435	0.603911870398437	0.134367994550627	4.49388785393409	6.99344680052087e-06	0.000651305367336776
CD53	353.074629327848	0.960432069317317	0.143693565380873	6.68187268373883	2.35907942057224e-11	1.09225377172495e-08
CD69	68.4590304433012	1.15332197196528	0.212069796630398	5.42999126201182	5.63568112407198e-08	1.05214530663118e-05
CD83	143.350926252193	1.58609103137981	0.237958564674731	6.72594742921601	1.74453545894701e-11	8.41374914054652e-09
CDC34	28.8496458041097	0.774239850704659	0.235911258428576	3.28006732715172	0.00103782316671789	0.0268742799882766
CDC42EP2	183.600924760218	-0.70862819587201	0.163153477094399	-4.34196702099462	1.41212733442533e-05	0.00111954615725844
CDKN1A	277.35018134105	1.53428832359261	0.176738630093611	8.67386215050211	4.17705935742879e-18	9.71470314965359e-15
CEP152	90.8085943690204	-0.7849415267629	0.23069678300508	-3.40539421745314	0.000660686042427956	0.0192146757314161
CETN3	26.515693286104	-0.732646920048828	0.181210499323337	-4.02883254034161	5.60545281928164e-05	0.00316503006747244
CFL2	26.4621385443998	1.40326331560938	0.208782467023447	6.63751019310809	3.19025906479627e-11	1.42027879519296e-08
CIITA	430.702944389657	-0.601789376983235	0.19483026787463	-3.08895355147169	0.00200862839912203	0.0422724976724318
CLEC2D	124.794139196212	-0.695014567507829	0.201567731266589	-3.44732438012419	0.000566168362021002	0.0173428935211595
CLK1	280.440619436631	0.685064572070773	0.183124224651206	3.74080521046316	0.000183431645939599	0.00757512233557553
CMKLR1	142.763103344548	-1.01844269931553	0.206342203543626	-4.93459803291287	8.03159973120946e-07	0.000105642916919034
CNIH1	91.1346058039372	0.708049749627193	0.170149455829122	4.15868888409762	3.2007949808561e-05	0.00210016275770914
COG7	48.5901955731955	-0.825907530180493	0.238358197386397	-3.47022693533292	0.000520018799982771	0.0162467111316562
COIL	30.5642654574351	0.839536860906115	0.221607100343342	3.78131363646462	0.000156002984953538	0.00668790574384149
COPS2	163.604460117454	0.733775085173587	0.199408376552322	3.67962109136889	0.000233580756414696	0.00889374097203981
COQ10B	172.645347316103	1.02137307890344	0.230733488237876	4.43662512440723	9.13802278158852e-06	0.000810267092415142
CPEB2	43.5563709331411	0.667622496308982	0.202418575103727	3.29462480662837	0.000985531692035754	0.0257776343667583
CPEB4	147.549921880074	0.62337304007649	0.202829390652051	3.07328825633996	0.0021171387448167	0.0438709660194341
CREBRF	172.525080492155	0.749429148055658	0.194693368273736	3.84866796372408	0.000118761853338502	0.00547676674260224
CSGALNACT2	262.022140604871	0.689194499752867	0.159311776232563	4.32542942964866	1.52235000777512e-05	0.00116696697615874
CSRNP1	113.98499932972	1.16571782364703	0.184318566804979	6.31609697633485	2.6825175419396e-10	9.13239427880908e-08
CSTF1	37.6316545334398	-0.635100516808638	0.209039433489851	-3.03451533236827	0.00240922509146299	0.0476010503773312
CTNNB1	411.675939222478	0.825183377495899	0.187909287053859	4.39151971294707	1.12561127967865e-05	0.000924039046970238
CWC25	141.724732275959	0.661840565374944	0.21902903013364	3.02235305520724	0.00250817824894402	0.0482261847699785
CX3CR1	507.491986874952	-0.837393804284411	0.237931125936949	-3.53042233481486	0.000414896804865678	0.0140050831382162
CXCL8	404.933772288209	1.43885926917425	0.245107306418128	5.99077259447143	2.08846497328364e-09	5.89609318677026e-07
CXCR4	807.748203842079	0.672730965829079	0.171348370046591	3.92611588372867	8.63285764775544e-05	0.00433595579318337
DAPP1	105.116072913483	-0.587777617564889	0.179567543602299	-3.2722469970612	0.00106696319052968	0.0273838113755677
DCAF8	111.272606769235	-0.685586402016345	0.197215595292552	-3.4750853960842	0.000510690749414297	0.0161951929437548
DDIT3	69.3434350785029	1.19200882682109	0.187134701434834	6.35242702061833	2.11943986363223e-10	7.4340958853161e-08
DDX42	77.0583196108901	0.860489572796651	0.241175987986513	3.57989772440278	0.00034372871474263	0.0120201204626765
DDX58	32.7871683053983	-0.915311596315742	0.202561320671222	-4.50257574934556	6.71348147743241e-06	0.000642219405795704
DNAJB6	102.823160430713	0.598637997765898	0.177903266650561	3.36361598785191	0.000769285028045353	0.0214049860567908
DNAJC2	48.8116813427774	0.999770556476134	0.22520228747303	4.4358682231436	9.17019344331607e-06	0.000810267092415142
DNAJC25	121.590158271267	0.581156741660907	0.142211927936776	4.08493727534799	4.40887248629711e-05	0.00270014280576133
DNAJC7	241.1343547968	0.694598299652894	0.197988466838478	3.50829627346534	0.000450986499902595	0.0147047006658381
DNTTIP2	140.463772443633	0.876060471893441	0.177726070056215	4.92670323348128	8.36286227555773e-07	0.000108764191954585
DPYD	1509.75819474769	-0.716456192479818	0.171684177149339	-4.17323550592698	3.00304241278464e-05	0.00202094278651059
DUSP1	628.622091782997	0.655171149990421	0.163621624303224	4.00404527411672	6.22684397493077e-05	0.00338383657323116
DUSP5	48.9473260416047	0.707797224070235	0.208275044977589	3.39523171919604	0.000685705392754408	0.0197438804008265
DYRK1A	316.173263570685	0.664233973032113	0.213955141074944	3.10561868431436	0.00189881402880135	0.0404021551164993
EAF1	292.982737135387	1.17258255765931	0.20438097833007	5.7390902365616	9.51864950818308e-09	2.24853812361672e-06
EDC3	100.222949840593	-1.11526604492668	0.241702763599133	-4.64346985330169	3.42606003127125e-06	0.000369661806413821
EGR1	623.521042611469	1.15304247352384	0.243651873133008	4.78288663738049	1.72795586668882e-06	0.000206196795432197
EGR3	80.2083714128623	0.758169709962764	0.240174995311146	3.16381898417321	0.00155713610468445	0.0353693430048072
EHD4	31.0876438471823	0.666856921832828	0.186916979583728	3.56050521837568	0.000370141954934752	0.01275117002491
EIF3L	262.219128070891	0.634985406346222	0.203176596999373	3.12563370833163	0.0017742239285799	0.0385302851281658
EIF5	485.269738762772	0.602841432804759	0.0873228820989478	6.90291453992134	5.09462819896196e-12	3.46884243546969e-09
ELF1	26.7288571050075	0.845770396370259	0.181037491976276	4.65062791020323	3.30925921250573e-06	0.000361364862120319
EMC3	208.661748137967	0.589612132856276	0.183300113015515	3.2164222540208	0.00129799697320395	0.0313006561767412
EPSTI1	172.118190600234	-0.839909561186977	0.236053909399245	-3.56647370093147	0.000361817101399351	0.0125015908916343
EREG	99.8924089277687	1.12100988324798	0.19222091046028	5.8243064183247	5.73502693537575e-09	1.44310732123857e-06
ETF1	183.584326090427	1.16943501162171	0.160462046905126	7.28117416750149	3.30927107010166e-13	2.9465240489559e-10
ETS2	261.65795572363	0.768506900982049	0.179323885424601	4.28498747752421	1.82749481436891e-05	0.0013473409220586
EXOSC3	77.059994476976	-0.952673354372211	0.234768138984648	-4.0650419196235	4.80238296050536e-05	0.00280745367514392
EXPH5	28.599160853358	-0.728503005193239	0.198770332054538	-3.65475853927504	0.000257424138147724	0.00967429999694775
FAM101B	106.488449122525	0.811804881759614	0.200280787111099	4.05181687576956	5.08214365057811e-05	0.00292352022591517
FAM118B	31.8835355869508	-0.701343663975621	0.174923829360105	-3.99895666622957	6.36223263360665e-05	0.00339367938866346
FAM13A	160.362055716675	-0.791474323565404	0.210423373448599	-3.761608565996	0.000168824112849351	0.0071059603862954
FAM204A	627.488174275114	0.609472777992572	0.140194592170228	4.34713098077877	1.37929858468399e-05	0.00110106076673911
FAM65B	470.99991695615	-0.888723462362234	0.155846345810642	-5.70158584650365	1.18697931909831e-08	2.69397757226725e-06
FBP1	120.658411962302	0.676361932362412	0.215107126782061	3.14485522771675	0.00166169038247066	0.0367099298454603
FCAR	236.275347470857	1.02861814162692	0.212603103390729	4.84090177799407	1.29251249756283e-06	0.000159157788928614
FCGR1B	231.982188205299	-0.918316036419345	0.176435737678328	-5.20322717400986	1.95857205082342e-07	3.23863878404015e-05
FCGR3A	206.701870098759	-0.68846656203877	0.224484039085487	-3.0689028385309	0.00214846453277626	0.0440713077104184
FCGR3B	123.790254383136	-0.902735055942005	0.230282214742961	-3.92554993089127	8.65318175572664e-05	0.00433595579318337
FGD4	624.362672886339	-0.784137108914288	0.202660054433975	-3.87021929163053	0.000108737497746998	0.00511640868464028
FMNL3	73.7421989944704	-0.796997403697879	0.177082699218172	-4.49548723215743	6.9410823392892e-06	0.000651305367336776
FOSL1	94.2641385285846	1.05060208293775	0.238374791619631	4.42382697560477	9.69676903046202e-06	0.000827424716167441
FOXO1	43.8231885922344	0.668222513535717	0.18109992005929	3.68484280918084	0.000228843829680902	0.00879777840741607
FPGT	61.715272417663	-0.743101791513702	0.210287892346793	-3.53110067885753	0.000413834198150151	0.0140050831382162
FPR2	177.509082603533	-0.782205375420321	0.212451193570464	-3.68239355784314	0.000231054350181525	0.00882658119917873
GABARAPL1	97.2845864516766	1.5637220479781	0.229023327141813	6.84224239729259	7.79630195034077e-12	4.51210975375972e-09
GABBR1	537.021066451733	-0.789285610938871	0.203147520195222	-3.88625053933687	0.000101804439354233	0.00482945239969366
GBP1	380.067838740043	-0.836879662497973	0.242218704253143	-3.47092961088113	0.000518659938287668	0.0162467111316562
GBP2	537.826003504046	-0.620157046137731	0.180778965272053	-3.43048142886676	0.000602511214001798	0.0179744002630691
GBP5	232.661839571616	-1.03962157859577	0.238795619555509	-4.37464844227184	1.21628334200365e-05	0.000977672200256404
GIMAP1-GIMAP5	76.2559826887932	-1.02862303515019	0.220063706496991	-4.67253621657819	2.97503036526595e-06	0.000331115158441859
GIMAP4	547.492617031637	-0.808415714714619	0.223978044207347	-3.61322552686812	0.000302411451774961	0.0109730801075084
GIMAP6	90.4736259347695	-0.650472341523658	0.168208598964251	-3.864594871773	0.000111273734429053	0.0052145484858959
GIMAP7	274.502546333537	-1.61620738399334	0.195878792554298	-8.24824104796445	1.60742886201707e-16	2.06733211976085e-13
GIMAP8	210.983821534243	-1.46919793359987	0.214781581763359	-6.84662232339951	7.56139931867455e-12	4.51210975375972e-09
GINM1	101.555955861798	0.682999469960232	0.225334778967538	3.03261642468755	0.00242443554622944	0.0476546207797736
GNA13	261.504005243825	0.85961534607737	0.185157982638649	4.64208480525124	3.44911231902313e-06	0.000369661806413821
GPCPD1	211.169562325667	0.599393711873578	0.176048304399342	3.40427721394028	0.000663393908822665	0.0192450739213593
GPR183	504.531382608749	1.68795453236936	0.21895268906677	7.73391096892931	1.04291982782961e-14	1.00598308392732e-11
GTF2E1	40.7100545228667	-0.872095842820005	0.222228430212923	-3.91908826144488	8.88845634659546e-05	0.00441561726231083
GTF3A	332.44237560051	0.580773636637513	0.136333097142148	4.25948084899721	2.0490225291216e-05	0.00150065975675476
GTF3C6	210.65329329505	0.792030574155001	0.209968890832499	3.77312058551181	0.000161218317387463	0.00686066920499959
H3F3B	809.369736165918	0.602968521787345	0.175884475994195	3.4282860498267	0.000607405088821955	0.0180615088730436
HAL	120.341536916904	-0.629038963432708	0.15636267217732	-4.02118140633401	5.79069878645053e-05	0.00324726928923366
HBA1	264.013223528113	-0.846821909993462	0.236486542944888	-3.85604174220128	0.000115237818535235	0.00535693875319416
HBA2	277.101575511017	-0.890564218657431	0.23748049526727	-4.05090677778538	5.10195322362733e-05	0.00292352022591517
HBB	240.397638688437	-0.695918978287637	0.213580498602059	-3.93826464982183	8.2073042181821e-05	0.00416664676866043
HBEGF	118.358827756271	2.11622514437025	0.222818584869912	9.49369903602983	2.22978164280306e-21	1.29048612577227e-17
HERC2P3	73.792729582277	-0.636304600213803	0.182727617053127	-3.48003133915884	0.000501355133134777	0.0159428177638325
HIF1A	517.888112955856	0.855001618974737	0.190330997330725	4.49267114569057	7.03353528441442e-06	0.000651305367336776
HLA-DOA	38.5767837080071	-0.590447348174167	0.176279409130089	-3.34488018089047	0.000823181242928362	0.0223466781140369
HMGB3	44.3347819719786	0.664565152439973	0.220798923425893	3.00833984128241	0.00262679215976325	0.0499263041859763
HNMT	324.560792184006	-0.848169730606477	0.148820404657046	-5.6977730416077	1.21382488576115e-08	2.7019275101318e-06
HNRNPUL1	249.901905555697	0.713916083519426	0.178927187203274	3.98955524104561	6.619730173338e-05	0.00349878432677568
HSPA1A	135.995006808971	-0.642200132110057	0.156898904496866	-4.09134198708325	4.28884124245353e-05	0.00266899663340858
HSPA1B	81.6037456780998	-0.840127872752602	0.184074880272293	-4.55937535411766	5.13059978915187e-06	0.000507578568884042
HSPA5	972.364186141603	0.607096248106908	0.163347036906627	3.71660372903534	0.00020191876332409	0.00803164840369876
HSPA6	247.790992992866	-0.652029765020265	0.147378214337373	-4.42327040884515	9.72179364136259e-06	0.000827424716167441
HSPBAP1	57.9588566625744	-0.660280278086389	0.179047367053115	-3.68406872447858	0.00022954030920429	0.00879777840741607
HSPH1	109.736645438381	-0.826683175303858	0.164190152136616	-5.03073538177723	4.8860212282387e-07	6.81393924299554e-05
ID1	49.6873063945663	1.51175831750211	0.246563592133961	6.25211394844606	4.04933763731811e-10	1.30197453199881e-07
ID2	846.59342206888	1.70907155754087	0.198332816399687	8.62556930502758	6.37746009712549e-18	1.23031834373713e-14
IDI1	120.371734713268	0.742438797749122	0.246758451688307	3.02896339173881	0.00245394416880517	0.0478337424941359
IDS	255.428974388238	0.647452617742461	0.190016896179353	3.40730152750187	0.000656086041444384	0.0191289570018104
IER3IP1	108.710580437819	0.650424246480434	0.204264645519525	3.18391709605434	0.00145296619259509	0.0338471707479807
IFI16	1203.56780374527	-0.741797367163865	0.133421189908656	-5.5595589016685	2.7045731144052e-08	5.59025603557861e-06
IFIT1	70.6431321086623	-0.772382201316303	0.246378795671446	-3.15392090861775	0.00161092737854949	0.0359277156198659
IFIT2	251.532364263925	-0.890256520139281	0.23579416486806	-3.78595253730838	0.000153120900938398	0.00666306176075923
IFIT3	251.427944107258	-0.968603570393229	0.238378967248675	-4.07981704908715	4.50711589950276e-05	0.00271718054878877
IL1B	965.162149526184	1.25661083200259	0.230823285117704	5.46737591653098	4.56746728680341e-08	8.66695636799172e-06
IL1RAP	37.8352826460771	0.811411558594698	0.192381680098804	4.20818157315509	2.57433975505452e-05	0.00181695016248513
ILF2	102.961309174248	0.668708800487467	0.13211549072349	5.05844828816458	4.22681835839885e-07	6.11567781230833e-05
INAFM2	203.199083381281	0.714764639258136	0.182577153395977	3.91432936678987	9.06558194972766e-05	0.00443117471165155
ING1	34.8560465360306	0.738260579638136	0.170869888176718	4.30961668449423	1.63537754612726e-05	0.00122918799327422
INSIG1	58.2732171990618	0.702224575209986	0.166859132242166	4.20364245691134	2.62653716282653e-05	0.00183145588311549
IRF2BP2	520.784064146761	1.07591095803497	0.124012302515545	8.67333593419002	4.19641604736656e-18	9.71470314965359e-15
JMJD6	113.910666655357	0.84339966963297	0.141671871836291	5.94776025945102	2.7183633859152e-09	7.31745492836475e-07
JOSD1	123.993209488649	0.692438352339077	0.203832878384791	3.39670449340586	0.000682025759719105	0.0196869031639617
KBTBD2	42.0389719646677	0.953307635044738	0.229454909819429	4.15318728803728	3.27876171019115e-05	0.00213211611210464
KCNA3	98.98460651195	0.647211262916761	0.175048897138317	3.69555188232906	0.000219409667903991	0.00855534647322184
KCTD5	174.155720648363	-0.708110033881221	0.234089702263413	-3.02912934759643	0.00245259650909922	0.0478337424941359
KCTD7	49.7493171843041	0.58597136269586	0.157435592265329	3.71802425341513	0.000200786997109309	0.00801417066048364
KDM3A	29.2733533245931	0.690107050949672	0.198467743401637	3.46985628289428	0.000520736918345092	0.0162467111316562
KIAA0232	103.947180329385	0.738724671102221	0.220093546319568	3.35709553552213	0.000787658915293366	0.0216046254609496
KLF10	793.273902584941	0.781748796773453	0.144666863002774	5.40343829920692	6.53754503341196e-08	1.20114418669434e-05
KLF3	608.234808232866	0.640928820048371	0.158330417044723	4.04788839183575	5.16817781019098e-05	0.0029468797119685
KLF4	96.5636948136012	0.604224154588252	0.182646150576386	3.30685414416381	0.000943500045471896	0.0247642018737805
KLF5	61.7821079513157	1.28070501064016	0.232113497783628	5.52224793870565	3.3468974322021e-08	6.56615894537954e-06
KLF6	804.729058610935	0.799106663157038	0.163665993259744	4.88238585977033	1.04809908626989e-06	0.000130448891651333
KLHL15	109.837688338534	2.05238190777918	0.205518884143066	9.93942528050477	2.80440411889858e-23	3.2460977676251e-19
KPNA6	47.4868431959166	0.698698548055324	0.152580659089757	4.5717010227367	4.83780871159421e-06	0.000495554299439849
LAPTM4A	224.870002869196	0.625965677565456	0.123635725072732	5.06189818011103	4.15102710987371e-07	6.08204288566939e-05
LARP4B	113.256800053307	-0.624078137653665	0.181644112757049	-3.43443000660686	0.000593801401605882	0.0177679867426579
LEO1	101.887396717261	-0.64834055666082	0.178068097838446	-3.63934897008841	0.000273328187846057	0.0101729060267463
LFNG	43.3670179758527	-0.680811213677849	0.180852683454958	-3.75864045421897	0.000170839127706526	0.00713885524622035
LINC01578	689.934228454021	0.854608594938485	0.167813910250309	5.09247256236095	3.53423872889741e-07	5.31283289441397e-05
LOC100130357	37.3961126246537	0.862876223918861	0.164664229181529	5.22238638953213	1.76631925872926e-07	3.00663903232223e-05
LOC100506142	76.0015646020471	0.663580088271451	0.192737793092122	3.44117242433507	0.000579199315627623	0.0175045223978844
LOC102724323	65.1220195321367	-0.64897307202722	0.185574169933409	-3.49428486385141	0.00047533353717322	0.0153354584610769
LONRF3	43.2142495203576	0.877101057449511	0.244640950041355	3.60123029061451	0.000316714875635483	0.0113497668281137
LPAR2	86.2439353886574	-0.65065990460518	0.200698506701592	-3.24050145817616	0.00119319661948377	0.0295112198088134
LRRC8C	393.257692865837	-0.734318018127192	0.183565314727518	-4.00017399059587	6.3295929466888e-05	0.00339189992397791
LUC7L3	285.044878842506	-0.692103144321187	0.197589231343398	-3.50283435574683	0.000460335634941807	0.0149254481077071
LYRM5	46.9869531178108	0.844987935040843	0.176463130883351	4.77804050555864	1.77011728033811e-06	0.000209072525713404
MAFB	260.93259298201	1.29901250268316	0.204429870043232	6.35608720790914	2.06957562232289e-10	7.4340958853161e-08
MAML1	225.960086145461	-0.647764124213195	0.179905319572119	-3.60000119857355	0.000318215713499291	0.0113683545794886
MAP1LC3B	102.006596519447	0.590679903198062	0.117721111084828	5.01483461718172	5.30791018444712e-07	7.31417385535421e-05
MAP3K8	201.108353387704	0.730770432535441	0.211037758170655	3.46352641766512	0.000533144240645067	0.0165446235535299
MAPK6	229.058346438498	1.12834052580712	0.204011582760576	5.53162030249056	3.17286137878263e-08	6.33204663093257e-06
MAPKAPK2	167.894047464641	0.796957116595704	0.200914434696883	3.96642210262536	7.29596057314839e-05	0.0037533663837419
MAPRE1	485.967179360598	0.640906460600251	0.19052775539406	3.36406511439194	0.000768034204986449	0.0214049860567908
MAPRE2	38.6443465612366	0.66846796474259	0.216166803386859	3.08993825316028	0.00200198110587033	0.0422724976724318
MARVELD1	81.4532798352314	0.768026434782451	0.211440645358972	3.631552855357	0.000281720941664256	0.0103911421320252
MAT2A	400.572836191515	-0.6178630964902	0.140523617875733	-4.39633998774073	1.10091449628756e-05	0.000916768726225073
MBIP	73.2606484063183	0.751581129078041	0.183751031396318	4.08686158891084	4.37247794632824e-05	0.00270014280576133
MCL1	677.493948749127	0.800949666430401	0.1390931454356	5.75780445807297	8.52149838382540e-09	2.05492382901623e-06
MED14OS	27.3249670825097	0.833935440209039	0.200688705207496	4.14065023672233	3.46322693058849e-05	0.00220257427041548
MED30	95.5752160446215	0.801159991882037	0.185451993842893	4.31706441503247	1.58118026131987e-05	0.0011962197075018
MEF2D	233.702155412472	0.607159673344286	0.153912818749411	3.94414620900607	8.00847886137569e-05	0.00410168773541697
MEX3C	99.6278282286218	0.692815427391243	0.177997276439281	3.89030947028396	0.000100116459357733	0.0047886281696932
MFSD14A	70.1741599227518	0.73763655436868	0.214467922730681	3.4385897441341	0.000584752678668289	0.0176263339989204
MID1IP1	226.137561048236	0.652627004183434	0.192332028516571	3.39309499171509	0.000691076687195636	0.0198000313224987
MOAP1	44.1872775333576	0.697102209970432	0.155002091853649	4.48914626658953	7.150918597888e-06	0.000656919704528203
MPHOSPH8	35.7093457397066	-0.905118325428656	0.235050621749575	-3.84891644731301	0.000118641462908569	0.00547676674260224
MRFAP1L1	82.183043090158	-0.704334709521564	0.19390904293545	-3.63025192098419	0.0002831447304308	0.0104044452531318
MRPL50	48.5880526337831	-0.601668423573178	0.167771749065117	-3.58205099142041	0.000340907228545537	0.0119575793042867
MS4A14	123.939231913325	-0.866563033367879	0.171558296139271	-5.04721167013476	4.48304589455213e-07	6.40632792956061e-05
MSANTD4	48.4680205882987	-0.85238270425961	0.237416518566148	-3.59455986356516	0.00032494042808602	0.011566092172704
MTMR6	62.2294979796801	0.586262316840723	0.161222014159623	3.63373381986612	0.000279349057254811	0.010363670954245
MX1	453.354842531639	-0.902177437076239	0.235534827812064	-3.84160438018594	0.000122232736239189	0.0055922684662791
MX2	251.980118150487	-0.624211337659084	0.190702690751699	-3.27305051567103	0.00106393460916572	0.0273667624468737
MYADM	1454.07566954406	0.653582347891758	0.128260892470237	5.09558906249345	3.47658528080184e-07	5.29493087174753e-05
MYLIP	103.562599323098	0.687002627535103	0.165146585564899	4.15792743349571	3.21147998371074e-05	0.00210016275770914
NABP1	287.402607780217	-0.941496747208319	0.183987191095504	-5.11628059454896	3.11619383625041e-07	4.80932582061314e-05
NABP2	128.100982636558	0.637165352920081	0.207645201674509	3.06852089221614	0.00215121286016297	0.0440713077104184
NADK	397.405943857357	-0.754668448445602	0.238456393569171	-3.17303782462035	0.00150852869792165	0.0345766726305803
NAMPT	1456.80276672267	1.28218074397507	0.153668843808038	8.34337140107273	7.22019516991759e-17	1.04467198864745e-13
NBR1	71.4158060047468	-0.693574014520665	0.213644864358076	-3.24549094846398	0.00117248291841541	0.0292489003893499
NDUFAF1	64.9638254158302	-0.722686397653721	0.239200911457926	-3.02615595920841	0.00247684511410703	0.0479212370172508
NDUFAF2	112.765730315287	0.648634654660873	0.173449516378474	3.73827809154332	0.000185284933994673	0.00760522379783099
NFE2	119.662113106511	-1.0575641279788	0.215956410606395	-4.89736862818891	9.71285269623428e-07	0.000122202467346643
NFIL3	585.150896629828	1.75399228999975	0.20990082897612	8.37254442401334	5.63872560830291e-17	9.32403555944373e-14
NFKBIA	1287.56749266217	0.715126677215518	0.17355373134509	4.12063107067535	3.77836041873636e-05	0.00238986458179636
NINJ1	159.764593770458	0.640301828049662	0.201764175876071	3.17340811702294	0.00150660580716017	0.0345766726305803
NLRC4	151.794880950485	-1.25109746151104	0.210240232953862	-5.9504256704954	2.67446008997448e-09	7.31745492836475e-07
NLRP3	397.071608677053	0.813090803579887	0.142565285136211	5.70224274788742	1.18241278159861e-08	2.69397757226725e-06
NOP58	87.7435355831397	0.675909632498523	0.209574261504849	3.22470849673414	0.00126100996559328	0.0306642654448366
NR1D2	109.767188517547	0.932117556963937	0.209340517719874	4.451809653842	8.51496307711593e-06	0.000770005450137632
NR4A2	171.169458160404	0.807211398231587	0.206126633352533	3.91627407173248	8.9928011006093e-05	0.00442943288253415
NRIP1	219.78656046606	0.626672149937711	0.185073506826377	3.38585015511788	0.000709581183075626	0.0201308877306382
NUDT21	241.611985971579	0.686282641310733	0.139868398601608	4.90549774071179	9.31907134129907e-07	0.000118536539313777
NUP58	138.60798673675	0.63956222772778	0.173375391740798	3.68776423952171	0.000226233112657033	0.00875802100001723
OAS1	769.836044906636	-0.772432256054541	0.197895793272517	-3.90400857336239	9.46124268631183e-05	0.00456307850391914
OLFM1	33.9962317387176	-0.784628115020712	0.209703163414206	-3.73369520527437	0.000188690823486457	0.00769047986568921
OSGIN2	140.723281200899	1.16645839954898	0.172947928586256	6.73693954218671	1.61757444543699e-11	8.14061921997094e-09
OTUD1	657.461428766402	0.682193364992409	0.157432886866245	4.33303073371312	1.47070569410121e-05	0.00115023097359605
P2RX7	52.6927517124718	-0.763819474525405	0.221677710616923	-3.44394310183845	0.000573296335690685	0.0174629081200518
PARP14	812.861079558176	-0.728361050419128	0.169867221732232	-4.28779074421373	1.80458971861354e-05	0.00133898243544563
PARP9	225.110162492516	-0.774037390726637	0.207160569307346	-3.73695223108171	0.000186264292980857	0.00761840703623116
PDK4	148.566711178902	-1.90624471014394	0.219076284088575	-8.70550228254004	3.16171403241068e-18	9.71470314965359e-15
PDZD8	140.572100546957	0.936263818554681	0.205198555007301	4.56222622423747	5.06140688997081e-06	0.000505049868546656
PER2	35.5550633203031	0.610304233828693	0.193009671249499	3.15808338553049	0.00158810124865706	0.0357204491194484
PHACTR1	39.8815239088523	0.584537690196935	0.187148986157272	3.11999703148574	0.00180852862529818	0.0390554455929597
PHF14	93.1521811080259	-0.68859998414697	0.211155096414436	-3.26045240166007	0.00111234635460448	0.0282008362022815
PHLDA1	54.001315883385	0.659726480374756	0.201559292238761	3.27044898270156	0.00107376908669897	0.027497515881727
PI4K2A	80.9651918234933	1.32865182711245	0.19338927489229	6.85271719574041	7.24602484289722e-12	4.51210975375972e-09
PIGA	79.5407717470017	0.708260833264791	0.226660828565061	3.12605033745438	0.00177171222568596	0.0385302851281658
PIGM	35.7265790314193	-0.778475102226581	0.244658343113675	-3.19160646893651	0.00141483955692997	0.0333539060518624
PLAA	108.777875390148	0.838889437308816	0.225687887826374	3.71985289534925	0.000199338846597985	0.00798390017083624
PLAUR	453.393851392963	0.907785241133988	0.191962798558731	4.72946851788358	2.25108357041771e-06	0.000257983092352326
PLEKHF2	77.2832299733959	0.98434501695468	0.21825686963536	4.509114454742	6.50987832988078e-06	0.000633208753515715
PMP22	53.3003990782823	1.12332178141422	0.221109806799795	5.07275303927506	3.92101226222205e-07	5.81868165836157e-05
POLA2	64.1612352078195	-0.752595844832083	0.235511674081348	-3.19915169512144	0.00137832623767017	0.0325594412265964
PPIF	75.3430684219052	0.829217132779163	0.214663277282174	3.86187441313954	0.000112520406615355	0.00525170849424488
PPP1R10	310.534418605011	-1.40812608681569	0.172307834372142	-8.16677436213209	3.1674453576953e-16	3.66631800153231e-13
PPP1R15A	984.176696577578	0.919108882292269	0.174306490995567	5.27312312350875	1.34121517657097e-07	2.35220691951652e-05
PPP1R2	132.279673811476	0.79556108962336	0.195146849333495	4.07569877783219	4.58763736756397e-05	0.00275139391344834
PPP6C	275.735460792596	0.749050101637656	0.184570950785271	4.05810876643331	4.94717271643631e-05	0.00287756402978645
PRC1	26.7543912871597	0.97844606162463	0.23529785391927	4.15182970465705	3.29827660765541e-05	0.00213282411919616
PRNP	194.171325688141	0.846838441995513	0.189424470251819	4.46971515709626	7.83238348683471e-06	0.000713856998898518
PROK2	157.743278702388	0.914840572395945	0.233200882736784	3.93078886388956	8.46676010284793e-05	0.00427959599084999
PTGS2	134.206023130262	1.34608516466653	0.19913675154403	6.75304988053406	1.44769141053942e-11	7.6168309440881e-09
PTP4A1	817.500831283107	0.868808011697764	0.184654660473177	4.7054948774714	2.53250864759539e-06	0.000284599879572006
PTPMT1	97.6241620028188	0.683421092637438	0.171631440170819	3.97996969852876	6.89240530084823e-05	0.00359367528636569
PTS	96.7995825727459	1.19443231733009	0.216653142050203	5.51238020527961	3.54013140209568e-08	6.82950349654291e-06
PYROXD1	123.732059532009	0.943279948643957	0.209404292371424	4.50392505918398	6.67097392361519e-06	0.000642219405795704
RAB3GAP2	162.976844844627	-0.589991078150472	0.192604569851316	-3.06279987481453	0.00219276650515582	0.0446634942232657
RAB5A	391.615426505392	0.632771372106476	0.190065099419807	3.3293872539284	0.000870372949618515	0.0233748651782699
RAD23B	434.392675239476	0.774124494734607	0.170787134204217	4.53240826517942	5.83150033828471e-06	0.000572030647590216
RAP2C	470.030001400372	0.612033226044197	0.150456036911671	4.06752443330455	4.75152278077898e-05	0.00280745367514392
RARS	86.9374305798011	-0.732750642526118	0.196780836910759	-3.72171040984869	0.000197877881821645	0.00795290445168591
RASGEF1B	234.461174367485	0.966026758244766	0.238555826841269	4.06616988507015	4.77921026241652e-05	0.00280745367514392
RBBP5	34.5849723385238	-0.882962478068377	0.219578608953153	-4.01197958932879	6.02117070318187e-05	0.00331881194711096
RBBP6	387.871704920071	0.842395310334834	0.1900053429218	4.43374947048482	9.26082346199319e-06	0.000812075996761903
RBM5	920.773907239862	-0.64956363925265	0.201088905958044	-3.23083048295218	0.0012343112012827	0.0302839358605697
RBM7	114.812936793332	1.16719114546595	0.182169307309112	6.39869243204665	1.56713152245123e-10	5.96567728160563e-08
RBM8A	468.543920534266	0.597009185189756	0.141231970368418	4.22684870442858	2.36986895969334e-05	0.00170380330487269
RCL1	80.2149626968296	0.871755324559198	0.224631916503049	3.88171506234649	0.000103722366628254	0.00490035262743688
RELL1	240.12998518184	0.694848069666122	0.173611474054397	4.00165571802296	6.29007779295781e-05	0.00339189992397791
RGCC	440.418425126591	1.87487048517253	0.243907704795889	7.92215189626539	2.33434894185485e-15	2.45637172745181e-12
RGPD8	50.3279790539526	0.764951813158092	0.236726827763949	3.23476357799224	0.00121743493360153	0.0300465018260931
RHBDF2	336.644250392464	-0.72652808746602	0.217985361173992	-3.3345597964749	0.000854345293173663	0.02305139106873
RIOK3	284.61451361089	0.635523940566069	0.20662994570254	3.07623061777419	0.0020963563412566	0.0436426702338942
RIPK2	383.558016463348	0.780356247824006	0.19161928259037	4.07265012645183	4.64812208582379e-05	0.00277329964656755
RIT1	404.010023626129	0.590647699580203	0.175854033693606	3.35866494096715	0.000783199659079806	0.0215499238220893
RNASEL	55.8464646918396	-0.643498660640911	0.213883644917603	-3.00728590220486	0.0026359172684504	0.0499357485798909
RNF111	144.871359333619	-0.892043542429912	0.217771106349346	-4.09757893621513	4.17493820141642e-05	0.00261215728007541
RNF139	226.954746516168	1.1399510402398	0.206063782428766	5.53347125622001	3.13954452950326e-08	6.33204663093257e-06
RNF219	45.1808334919196	-0.987932287777792	0.206362646156054	-4.77495535555746	1.79747125640418e-06	0.000210158886796751
RNF8	301.146026402799	-1.02798524429214	0.23207261065662	-4.44182023550404	8.92010687247906e-06	0.000800389434487946
RNPC3	240.333639824324	-0.607540428257618	0.195618092546686	-3.10563577961587	0.00189870426757525	0.0404021551164993
RPL22L1	117.667149752966	0.872378033505236	0.169829332751885	5.13313781928917	2.84951088688134e-07	4.51823130351391e-05
RPS6KC1	90.311016877181	-0.771499300792961	0.188953992267874	-4.08017598090486	4.50016184004447e-05	0.00271718054878877
RSBN1L	73.6176342111416	-0.785737869272317	0.169929972557334	-4.61827179289305	3.86949215946041e-06	0.000410911667392241
RUNX3	57.9328050306659	0.610136646989605	0.20045273674126	3.04202940861568	0.00234988934769177	0.0467353422672375
SAMD9	126.0109264494	-0.780138117682786	0.215911732687958	-3.61379627439689	0.000301746190052324	0.0109730801075084
SAMD9L	136.360576544256	-0.997511021545902	0.227406811967907	-4.39225171533552	1.12182708553825e-05	0.000924039046970238
SBDS	121.708923868355	1.37722183234949	0.193318065900021	7.1136598730505	1.13005444108466e-12	8.72025343703662e-10
SCYL3	48.6956998004196	-0.701089034908376	0.19529358663544	-3.58497706500202	0.000337107828371392	0.0118602526243126
SEC31A	225.433529135501	0.713015118781542	0.224865197090313	3.17335119295836	0.00150690126108134	0.0345766726305803
SELK	217.053323068787	0.59327034415975	0.182839896048553	3.2444914358534	0.00117660555495794	0.029288622147609
SEPW1	154.209576481435	-0.628372146209797	0.19601069121728	-3.20540925793833	0.00134870564898255	0.0321219503847182
SF1	80.5327630118029	0.667223494981552	0.214214872080075	3.11459917919438	0.00184195020938978	0.039629319096072
SGK1	498.34924356151	1.45995645581172	0.202871528406278	7.20180412068636	5.94210160538635e-13	4.91284472016764e-10
SH2D3C	148.606490991289	-0.992949559149182	0.174859747298162	-5.67389610281152	1.39585809798591e-08	3.04850141211075e-06
SH3D19	29.0169067255424	0.836680974925188	0.18245042896467	4.56767705630203	4.93159060016935e-06	0.000500600750999801
SIGLEC9	156.251636816531	-0.652710864053456	0.159097756703836	-4.10112238145706	4.11151029335802e-05	0.00258645280682712
SLAMF7	114.194600124655	-0.80627961815235	0.214773905361576	-3.75421281701165	0.000173887080595066	0.00721413246554801
SLC25A33	40.1892817475941	1.20363262031246	0.183689094254822	6.5141538901814	7.31005248548454e-11	3.0219234828387e-08
SLC25A36	155.340310133667	0.872413505573699	0.219780325259659	3.9718058935475	7.13298314326757e-05	0.00368590535193402
SLC2A14	470.675324698668	1.13847651037198	0.193583298583914	5.88208215948968	4.05137132188184e-09	1.04985015961946e-06
SLC2A3	643.433889274184	0.962354610817495	0.17987931540666	5.35007117201221	8.79196483182182e-08	1.59010926450527e-05
SLC7A5	41.2429079597481	0.783710117016289	0.228681216553779	3.42594724365679	0.000612659367523936	0.0181369109439631
SLC9A3R1	229.987468727707	0.604820988975929	0.167335984486615	3.61400252651652	0.000301506120469068	0.0109730801075084
SLFN11	57.280368797071	-0.714193654709196	0.177414201939719	-4.02051068142276	5.8072116014805e-05	0.00324726928923366
SLFN5	132.886121171206	-0.885790390798125	0.169734249716408	-5.21495002765712	1.83866796300124e-07	3.08443212633904e-05
SMIM18	62.500014143507	0.692991807451976	0.214754402546023	3.22563648243049	0.00125692890660708	0.0306293728294251
SNAI1	60.618318629816	0.724791405893443	0.213609889418471	3.39074871817768	0.000697019768528108	0.0199209970881799
SNAPC3	127.520074716784	-0.736522126868856	0.180399428615718	-4.0808887304655	4.48638295814262e-05	0.00271718054878877
SNRPC	76.5142415445802	0.644810581338624	0.209774467929403	3.0731756517774	0.00211793783103209	0.0438709660194341
SNX11	199.113387235903	-0.616827490516521	0.171114181648528	-3.60406831168155	0.000313274660685575	0.0112613484392408
SOCS6	59.1205704138521	0.630147105612273	0.169109591079185	3.72308475733137	0.000196803417627348	0.00793728069350714
SRGN	1579.96373839093	0.582466293855465	0.138395729582257	4.20865104544836	2.56899773240679e-05	0.00181695016248513
STAG3L2	142.216190596031	-0.604836784739452	0.141988535943669	-4.25813642296699	2.06138143692446e-05	0.00150065975675476
STRADA	136.610823392108	-0.929210571768431	0.239867002860537	-3.88890271911266	0.000100698468116093	0.0047966451376287
STRAP	280.943084334286	0.676558972980692	0.194216089213306	3.48362115235998	0.000494679172801631	0.0158174348761847
TARS2	61.7307144497558	-0.825256104642612	0.209151257206521	-3.94188909381007	8.08423584526206e-05	0.0041222480136083
TATDN1	61.0327092842706	0.636243218615943	0.204704888063451	3.10649694466502	0.00189318264935965	0.0404021551164993
TBC1D7	57.9490015134366	0.937065996675616	0.235721583126681	3.98175608802669	6.84079620456059e-05	0.00358290570442484
TBCK	54.8495220478781	-0.824397384887335	0.216972996919321	-3.79613282031756	0.000146970777308344	0.00644388919448516
TCTEX1D4	56.6460576835196	0.992732779009964	0.209978149333987	4.72116706280705	2.34495228454914e-06	0.000266106104839767
TGFBR1	129.400115599047	0.920736735984318	0.1875359983031	4.90686792736257	9.254230344204e-07	0.000118536539313777
TGFBRAP1	57.1404085439164	0.915528483458407	0.20640750307597	4.42984467681126	9.43009824718601e-06	0.000820702159482542
THAP6	29.332648789212	-0.705467060988199	0.229244864629954	-3.07306928957734	0.00211869287299038	0.0438709660194341
THBS1	186.724209601548	0.822809852446381	0.247025698004011	3.36107419165989	0.000776399673805321	0.0214995842686521
TIMM13	195.207620263357	0.669609843396542	0.167136445643465	4.00558529780039	6.1864103937753e-05	0.00337772171263911
TMEM144	66.0444081317566	-0.747465503535378	0.215069438735918	-3.47387122067443	0.000513007185929569	0.0162242026697671
TMEM167B	455.149572197141	0.650500192808968	0.215800910464789	3.01561074792144	0.00256462262328145	0.0490669534950129
TMEM170B	299.762522894185	0.955542342283237	0.137411063043711	6.95117781146364	3.62248932446428e-12	2.62064462066712e-09
TMEM60	198.845160682398	-0.936167070155383	0.213642842729074	-4.38357684943186	1.16746438443098e-05	0.000951647904914692
TMEM70	72.319998884148	0.648067084608742	0.198634722636163	3.26091727202676	0.00111052435511818	0.0282008362022815
TMEM80	89.4933249397978	-0.585198702324816	0.183605052363351	-3.18573777634926	0.00144385400776984	0.0337628487675474
TNF	129.306971287755	0.731674056857694	0.187314912753405	3.90484211753497	9.42869203741278e-05	0.00456307850391914
TNFAIP3	846.651583442603	0.610933824124792	0.200210402010381	3.05195053695943	0.00227359562886072	0.0456890093820536
TNFRSF12A	198.635728235595	1.18467179803464	0.195287281050584	6.06418126078862	1.32627514905882e-09	3.93631662829636e-07
TNFRSF1A	748.342584037919	-0.670809240242505	0.0985170953183976	-6.80850144509502	9.86205983394533e-12	5.43587345609129e-09
TNFSF10	432.153822817819	-0.851749720097128	0.224383971926441	-3.80042334901014	0.00014444909569817	0.00638167283475694
TOB1	216.988111014502	0.736215372247817	0.167013157162988	4.40700145275964	1.04811485425322e-05	0.00087912532159283
TRA2B	657.156190314329	0.588036972283937	0.141142647480053	4.16607855869392	3.09883954277968e-05	0.00207335651489449
TRAFD1	431.859983312886	-0.767168095481233	0.181922155115972	-4.216904984525	2.4767827238076e-05	0.00176967654494278
TRAPPC6B	78.7464307097399	-0.682792147560308	0.201767136660884	-3.38219097799713	0.000719101331614999	0.0203510951428939
TREM1	1061.01213886873	0.748948232666317	0.180644747688133	4.14620071577416	3.3803752716192e-05	0.00217376909827735
TRIB1	389.299893505005	1.21013042878299	0.182808129623844	6.61867355964897	3.62436208743648e-11	1.5537774504473e-08
TRIM21	65.0014014589614	-0.884055814698915	0.230835453569594	-3.83232843502044	0.000126936119174744	0.00578458889546325
TRIM25	357.579371602268	-0.585862326161577	0.160372839501304	-3.65274664079988	0.000259450193661064	0.00971888670429388
TRIM34	35.1181319597371	-0.692044373403214	0.172025636369232	-4.01360737095873	5.97977826766354e-05	0.00331176715063184
TRIP11	37.0983124932614	-0.688761758181731	0.211323235419327	-3.25512901021653	0.00113340867593095	0.0284768668773628
TRMT13	58.2314884992361	-0.586745416492859	0.188694633483726	-3.10730066724926	0.00188804265002416	0.0403957369205724
TRMT6	132.240460143511	0.893420242339114	0.187383812051877	4.7655739933471	1.88316770869439e-06	0.000217976662281376
TSPYL2	138.041452402818	0.811898355834461	0.192941666381978	4.20665672583331	2.59176364184605e-05	0.00181816146390109
TTC39C	52.3302887315257	0.705476695437106	0.212784210756705	3.31288541170121	0.0009233880337318	0.024570612621714
TTC9C	110.940037399537	-0.826451451734233	0.190705687049436	-4.33117916030665	1.48312939215341e-05	0.00115216259826683
TTI1	46.906395576226	-0.710112703455938	0.181174175676615	-3.91369916711742	9.0892863794529e-05	0.00443117471165155
TVP23C	72.8669723328552	0.607265248733671	0.194479977033063	3.12114957505931	0.00180146508176503	0.0389756230307108
TWISTNB	28.338003493322	1.28693036445451	0.219476886839354	5.81944460205752	5.90434885259763e-09	1.45410293550676e-06
TXNDC11	109.77014217324	0.878085009892289	0.217970791704385	4.02964537862484	5.58610599797193e-05	0.00316503006747244
UAP1	36.7113738769701	0.76083725029019	0.224029124656757	3.39327687447247	0.000690617953048631	0.0198000313224987
UBA2	106.763594206246	0.613796704128559	0.20405887809053	3.00751632892631	0.00263391973962199	0.0499357485798909
UBE2G2	130.752079221169	0.694804379123644	0.177063223031352	3.92269039103685	8.75656472290715e-05	0.00436884640808837
UBE2Q2	58.8148765425131	0.635349564305574	0.201209900796154	3.15566849150361	0.0016013074783444	0.0358513231370144
UBXN6	308.748840494668	0.665441845817742	0.13827655740358	4.81162918631675	1.49704918605423e-06	0.000182403624511345
UFM1	255.119576239724	0.754764887645576	0.179676560554276	4.20019533301503	2.66684804207783e-05	0.00184842910700903
UMPS	40.2518988571396	-0.625093283156867	0.198143583369537	-3.15110659545024	0.00162653116552031	0.0362059581555722
USF3	140.829530989411	0.830285858758164	0.198192588075174	4.18830465899539	2.8104606909784e-05	0.00193637395821875
USP36	124.542263785574	0.806778237055558	0.193820761566838	4.16079916667794	3.1713588216982e-05	0.00210016275770914
USP7	135.329631437826	0.615698625259549	0.203470159424293	3.0258368072433	0.00247946085922097	0.0479212370172508
UTP6	353.375049004853	-0.777586541018846	0.180967584453184	-4.29652083481065	1.73499668117746e-05	0.00129565074739542
VAV3	77.4906381278871	0.631053086805163	0.186606088151453	3.38022396032023	0.000724267866142329	0.0204473184160914
VPS13B	392.01710578232	-0.760951248460885	0.226628483397069	-3.36128611766064	0.00077580415373577	0.0214995842686521
WDR33	261.206254445107	-0.62594361672202	0.169361478701026	-3.69542477116452	0.000219519473222193	0.00855534647322184
WSB1	347.634419885036	-0.734946741648789	0.163507792481493	-4.49421434406939	6.98272674745144e-06	0.000651305367336776
WTAP	359.674684727819	0.623420676575468	0.18588632072954	3.3538038363973	0.000797088491392416	0.0218115822408208
XAF1	100.281968678155	-0.770340117138593	0.219742930953257	-3.5060886936766	0.000454743660304428	0.0147855558090555
XPC	689.893905692608	-0.680859360913757	0.183384030994606	-3.71287320432385	0.000204919564487171	0.00812309574979113
YBX1	687.175993199702	1.00973560438669	0.157859739638902	6.39573976283107	1.59771918557041e-10	5.96567728160563e-08
YPEL5	640.069322183994	0.627057908903058	0.176302821698745	3.55675715401481	0.000375460939054403	0.0128960248354739
ZBTB10	33.2334132175034	1.27916071398143	0.211105284618264	6.01771671814753	1.76894404563521e-09	5.11888183205688e-07
ZBTB43	70.7395167983915	1.05091415608528	0.200058355181924	5.24491637753549	1.56353224928369e-07	2.70117698290429e-05
ZC3H15	215.55755932774	0.639725826306023	0.139243874736752	4.59324929248187	4.36397221119868e-06	0.000455071876978601
ZCCHC8	92.7235975323407	-0.74049382220265	0.192396652989983	-3.84649008024293	0.000119821979598466	0.00550372783274698
ZFP36	3007.32303529767	0.705936228318083	0.136768245134624	5.16151847875486	2.44954705474062e-07	3.93798710536426e-05
ZFP91-CNTF	174.145872105251	0.694844518720255	0.201610610379219	3.44651928899343	0.000567858025444444	0.0173428935211595
ZNF217	560.276025210778	-1.01384463367949	0.172384097016585	-5.88085642607093	4.08149090132834e-09	1.04985015961946e-06
ZNF350	99.6852883503675	0.810561159575672	0.218932986825859	3.7029813989853	0.00021308051082967	0.00841777103362946
ZNF394	120.742246432107	0.759049555287	0.17857991446688	4.24847340753455	2.15232189708903e-05	0.00155707037242535
ZNF43	67.9605687280745	-0.623726875446313	0.191066436684569	-3.26262018751026	0.00110387354120442	0.0281439124216766
ZNF438	117.606159147117	-0.882560554425835	0.217798689157942	-4.05306621183898	5.05506877633601e-05	0.00292352022591517
ZNF552	79.6332021673007	-0.581188817266358	0.186811801431213	-3.10968958815872	0.00187284050149553	0.040219162903174
ZNF710	233.690536861856	-0.796186396171029	0.200237259091224	-3.97612864681601	7.00462424574976e-05	0.00363580832486787
ZNF740	133.027602031003	-0.799005297650003	0.24129487066179	-3.32256155783459	0.00089194988445869	0.0238988886865957
ZNF780A	42.8553516262385	-1.05172880560961	0.198014009523796	-5.2926241101319	1.20573587575929e-07	2.14713734798674e-05
ZNF92	85.4582946464102	0.723605209737847	0.173249224413751	4.17360682432122	2.99814984773026e-05	0.00202094278651059
ZSCAN9	27.358668806375	-0.621727200044975	0.174609138760894	-3.55134086764966	0.000383273683987971	0.0130867046966394

## Sheet: Suppl_Patients_patways_(Fig5c)
ID	Description	GeneRatio	BgRatio	pvalue	p.adjust	qvalue	geneID	Count
HALLMARK_INTERFERON_GAMMA_RESPONSE	HALLMARK_INTERFERON_GAMMA_RESPONSE	18/54	200/4393	7.55658e-12	2.34254e-10	2.30674e-10	CASP3/CIITA/CMKLR1/DDX58/EPSTI1/IFIT1/IFIT2/IFIT3/MX1/MX2/PARP14/SAMD9L/SLAMF7/TNFSF10/TRAFD1/TRIM21/TRIM25/XAF1	18
HALLMARK_INTERFERON_ALPHA_RESPONSE	HALLMARK_INTERFERON_ALPHA_RESPONSE	13/54	97/4393	6.89419e-11	1.0686e-09	1.05227e-09	EPSTI1/GBP2/IFIT2/IFIT3/MX1/OAS1/PARP14/PARP9/SAMD9/SAMD9L/TRAFD1/TRIM21/TRIM25	13
GO:0051607	defense response to virus	15/147	228/18493	4.08503e-10	8.94622e-07	8.14856e-07	AIM2/DDX58/GBP1/IFI16/IFIT1/IFIT2/IFIT3/MX1/MX2/OAS1/PARP9/RNASEL/SLFN11/TRIM25/TRIM34	15
GO:0060333	interferon-gamma-mediated signaling pathway	10/147	90/18493	2.45962e-09	2.69328e-06	2.45314e-06	CIITA/FCGR1B/GBP1/GBP2/OAS1/PARP14/PARP9/TRIM21/TRIM25/TRIM34	10
GO:0071346	cellular response to interferon-gamma	12/147	178/18493	1.8924e-08	1.3385e-05	1.21916e-05	CDC42EP2/CIITA/FCGR1B/GBP1/GBP2/GBP5/OAS1/PARP14/PARP9/TRIM21/TRIM25/TRIM34	12
GO:0009615	response to virus	15/147	315/18493	3.30282e-08	1.3385e-05	1.21916e-05	AIM2/DDX58/GBP1/IFI16/IFIT1/IFIT2/IFIT3/MX1/MX2/OAS1/PARP9/RNASEL/SLFN11/TRIM25/TRIM34	15
GO:0060337	type I interferon signaling pathway	9/147	89/18493	3.66713e-08	1.3385e-05	1.21916e-05	GBP2/IFIT1/IFIT2/IFIT3/MX1/MX2/OAS1/RNASEL/XAF1	9
GO:0071357	cellular response to type I interferon	9/147	89/18493	3.66713e-08	1.3385e-05	1.21916e-05	GBP2/IFIT1/IFIT2/IFIT3/MX1/MX2/OAS1/RNASEL/XAF1	9
GO:0034340	response to type I interferon	9/147	94/18493	5.93363e-08	1.68827e-05	1.53774e-05	GBP2/IFIT1/IFIT2/IFIT3/MX1/MX2/OAS1/RNASEL/XAF1	9
GO:0034341	response to interferon-gamma	12/147	198/18493	6.16721e-08	1.68827e-05	1.53774e-05	CDC42EP2/CIITA/FCGR1B/GBP1/GBP2/GBP5/OAS1/PARP14/PARP9/TRIM21/TRIM25/TRIM34	12
hsa05164	Influenza A	1971-10-01	167/7847	2.19527e-06	0.000308641	0.000277592	836/4261/23586/3111/4599/4938/6041/7132/8743/7706	10
hsa04621	NOD-like receptor signaling pathway	1971-10-01	178/7847	3.90685e-06	0.000308641	0.000277592	9447/84674/2633/2634/115362/3428/58484/4938/5027/6041	10
GO:1903901	negative regulation of viral life cycle	7/147	77/18493	2.62464e-06	0.000638663	0.000581719	IFI16/IFIT1/MX1/OAS1/RNASEL/TRIM21/TRIM25	7
GO:0048525	negative regulation of viral process	7/147	91/18493	8.05238e-06	0.00176347	0.00160624	IFI16/IFIT1/MX1/OAS1/RNASEL/TRIM21/TRIM25	7
hsa05145	Toxoplasmosis	juil-71	113/7847	6.62872e-05	0.00349113	0.00313992	836/4261/3111/3303/3304/3310/7132	7
GO:0032611	interleukin-1 beta production	6/147	73/18493	2.50102e-05	0.0049793	0.00453534	AIM2/CX3CR1/GBP5/IFI16/NLRC4/P2RX7	6
hsa05134	Legionellosis	mai-71	55/7847	0.000128762	0.00508609	0.00457443	836/3303/3304/3310/58484	5
hsa05162	Measles	juil-71	138/7847	0.000232526	0.00734783	0.00660864	836/23586/3303/3304/3310/4599/4938	7
GO:0060760	positive regulation of response to cytokine stimulus	5/147	52/18493	5.70291e-05	0.00988815	0.00900651	DDX58/HSPA1A/HSPA1B/PARP14/PARP9	5
GO:0045071	negative regulation of viral genome replication	5/147	53/18493	6.25694e-05	0.00988815	0.00900651	IFI16/IFIT1/MX1/OAS1/RNASEL	5
GO:0035456	response to interferon-beta	4/147	28/18493	6.76403e-05	0.00988815	0.00900651	AIM2/IFIT1/IFIT3/XAF1	4
GO:0032612	interleukin-1 production	6/147	87/18493	6.77271e-05	0.00988815	0.00900651	AIM2/CX3CR1/GBP5/IFI16/NLRC4/P2RX7	6
hsa05160	Hepatitis C	juil-71	155/7847	0.000472385	0.0124395	0.0111881	836/23586/3434/4599/4938/6041/7132	7
GO:0031720	haptoglobin binding	3/151	10/17632	7.07009e-05	0.0138626	0.0124567	HBA1/HBA2/HBB	3
GO:0019864	IgG binding	3/151	11/17632	9.66032e-05	0.0138626	0.0124567	FCGR1B/FCGR3A/FCGR3B	3
GO:0051085	chaperone cofactor-dependent protein refolding	4/147	31/18493	0.000102039	0.0139666	0.0127213	HSPA1A/HSPA1B/HSPA6/HSPH1	4
hsa04612	Antigen processing and presentation	mai-71	77/7847	0.000627019	0.0141527	0.012729	4261/3111/3303/3304/3310	5
GO:1903900	regulation of viral life cycle	7/147	140/18493	0.000129294	0.0166561	0.015171	IFI16/IFIT1/MX1/OAS1/RNASEL/TRIM21/TRIM25	7
GO:0005344	oxygen carrier activity	3/151	14/17632	0.000209126	0.0177381	0.0159392	HBA1/HBA2/HBB	3
GO:0005525	GTP binding	11/151	375/17632	0.000392322	0.0177381	0.0159392	CIITA/FPGT/GBP1/GBP2/GBP5/GIMAP4/GIMAP6/GIMAP7/GIMAP8/MX1/MX2	11
GO:0032550	purine ribonucleoside binding	11/151	380/17632	0.000438499	0.0177381	0.0159392	CIITA/FPGT/GBP1/GBP2/GBP5/GIMAP4/GIMAP6/GIMAP7/GIMAP8/MX1/MX2	11
GO:0001883	purine nucleoside binding	11/151	383/17632	0.000468334	0.0177381	0.0159392	CIITA/FPGT/GBP1/GBP2/GBP5/GIMAP4/GIMAP6/GIMAP7/GIMAP8/MX1/MX2	11
GO:0032549	ribonucleoside binding	11/151	384/17632	0.00047865	0.0177381	0.0159392	CIITA/FPGT/GBP1/GBP2/GBP5/GIMAP4/GIMAP6/GIMAP7/GIMAP8/MX1/MX2	11
GO:0001882	nucleoside binding	11/151	391/17632	0.000556332	0.0177381	0.0159392	CIITA/FPGT/GBP1/GBP2/GBP5/GIMAP4/GIMAP6/GIMAP7/GIMAP8/MX1/MX2	11
GO:0019001	guanyl nucleotide binding	11/151	396/17632	0.000618052	0.0177381	0.0159392	CIITA/FPGT/GBP1/GBP2/GBP5/GIMAP4/GIMAP6/GIMAP7/GIMAP8/MX1/MX2	11
GO:0032561	guanyl ribonucleotide binding	11/151	396/17632	0.000618052	0.0177381	0.0159392	CIITA/FPGT/GBP1/GBP2/GBP5/GIMAP4/GIMAP6/GIMAP7/GIMAP8/MX1/MX2	11
GO:0045088	regulation of innate immune response	11/147	365/18493	0.0001646	0.0197716	0.0180087	AIM2/DDX58/GBP5/HSPA1A/HSPA1B/IFI16/NLRC4/PARP14/PARP9/RNASEL/TRAFD1	11
GO:0050691	regulation of defense response to virus by host	4/147	36/18493	0.000185225	0.0197716	0.0180087	AIM2/DDX58/IFIT1/PARP9	4
GO:0051084	'de novo' posttranslational protein folding	4/147	36/18493	0.000185225	0.0197716	0.0180087	HSPA1A/HSPA1B/HSPA6/HSPH1	4
GO:0043900	regulation of multi-organism process	11/147	371/18493	0.00018959	0.0197716	0.0180087	AIM2/DDX58/IFI16/IFIT1/MX1/OAS1/P2RX7/PARP9/RNASEL/TRIM21/TRIM25	11
GO:0051091	positive regulation of DNA-binding transcription factor activity	9/147	255/18493	0.000206212	0.0198767	0.0181044	AIM2/CX3CR1/DDX58/HSPA1A/HSPA1B/NLRC4/TRIM21/TRIM25/TRIM34	9
GO:0015671	oxygen transport	3/147	15/18493	0.00020875	0.0198767	0.0181044	HBA1/HBA2/HBB	3
GO:0019865	immunoglobulin binding	3/151	23/17632	0.000961564	0.0212284	0.0190756	FCGR1B/FCGR3A/FCGR3B	3
GO:0044183	protein binding involved in protein folding	3/151	23/17632	0.000961564	0.0212284	0.0190756	HSPA1A/HSPA1B/HSPA6	3
GO:0051787	misfolded protein binding	3/151	23/17632	0.000961564	0.0212284	0.0190756	HSPA1A/HSPA1B/HSPA6	3
hsa05152	Tuberculosis	juil-71	179/7847	0.00111054	0.0219332	0.0197268	843/836/4261/2214/2215/3111/7132	7
GO:0006458	'de novo' protein folding	4/147	40/18493	0.000280379	0.0255845	0.0233034	HSPA1A/HSPA1B/HSPA6/HSPH1	4
GO:0001637	G protein-coupled chemoattractant receptor activity	3/151	26/17632	0.00138538	0.026507	0.0238189	CCR2/CMKLR1/CX3CR1	3
GO:0004950	chemokine receptor activity	3/151	26/17632	0.00138538	0.026507	0.0238189	CCR2/CMKLR1/CX3CR1	3
GO:0060759	regulation of response to cytokine stimulus	7/147	165/18493	0.000354624	0.0310651	0.0282953	DDX58/HSPA1A/HSPA1B/PARP14/PARP9/RNASEL/TNFRSF1A	7
GO:0043901	negative regulation of multi-organism process	7/147	169/18493	0.000409742	0.0345129	0.0314357	IFI16/IFIT1/MX1/OAS1/RNASEL/TRIM21/TRIM25	7
GO:0015669	gas transport	3/147	19/18493	0.000434322	0.0346689	0.0315778	HBA1/HBA2/HBB	3
GO:1900034	regulation of cellular response to heat	4/147	45/18493	0.000443256	0.0346689	0.0315778	ATM/HSPA1A/HSPA1B/HSPH1	4
GO:0001961	positive regulation of cytokine-mediated signaling pathway	4/147	46/18493	0.000482494	0.0352748	0.0321297	HSPA1A/HSPA1B/PARP14/PARP9	4
GO:0035455	response to interferon-alpha	3/147	20/18493	0.000507999	0.0352748	0.0321297	IFIT2/IFIT3/MX2	3
GO:0035458	cellular response to interferon-beta	3/147	20/18493	0.000507999	0.0352748	0.0321297	AIM2/IFIT1/IFIT3	3
GO:0019058	viral life cycle	9/147	289/18493	0.000515431	0.0352748	0.0321297	HSPA1A/HSPA1B/IFI16/IFIT1/MX1/OAS1/RNASEL/TRIM21/TRIM25	9
GO:0050792	regulation of viral process	7/147	177/18493	0.000540493	0.0358691	0.0326709	IFI16/IFIT1/MX1/OAS1/RNASEL/TRIM21/TRIM25	7
GO:0050702	interleukin-1 beta secretion	4/147	48/18493	0.00056829	0.0366046	0.0333409	AIM2/GBP5/NLRC4/P2RX7	4
GO:0071359	cellular response to dsRNA	3/147	21/18493	0.000589224	0.0368686	0.0335814	DDX58/IFIT1/P2RX7	3
hsa04213	Longevity regulating pathway - multiple species	avr-71	62/7847	0.00231182	0.0405853	0.0365024	113/3303/3304/3310	4
GO:0002683	negative regulation of immune system process	11/147	437/18493	0.000752697	0.0448278	0.0408309	ATM/BTN2A2/CASP3/CCR2/GBP1/HLA-DOA/IFI16/IFIT1/LEO1/PARP14/TRAFD1	11
GO:0045069	regulation of viral genome replication	5/147	90/18493	0.000757365	0.0448278	0.0408309	IFI16/IFIT1/MX1/OAS1/RNASEL	5

## Sheet: Suppl_Table_HD_patways_(Fig5c)
ID	Description	GeneRatio	BgRatio	pvalue	p.adjust	qvalue	geneID	Count
HALLMARK_TNFA_SIGNALING_VIA_NFKB	HALLMARK_TNFA_SIGNALING_VIA_NFKB	41/115	200/4393	2.52247e-27	1.21079e-25	9.55884e-26	ATF3/BCL2A1/BHLHE40/BTG2/CCNL1/CD44/CD69/CD83/CDKN1A/DUSP1/DUSP5/EGR1/EGR3/ETS2/FOSL1/GPR183/HBEGF/ID2/IL1B/KLF10/KLF4/KLF6/MAP3K8/MCL1/NAMPT/NFIL3/NFKBIA/NINJ1/NR4A2/PHLDA1/PLAUR/PPP1R15A/PTGS2/RIPK2/SGK1/SLC2A3/TNF/TNFAIP3/TRIB1/ZBTB10/ZFP36	41
HALLMARK_MTORC1_SIGNALING	HALLMARK_MTORC1_SIGNALING	19/115	200/4393	7.00135e-07	1.68032e-05	1.32657e-05	ARPC5L/BCAT1/BHLHE40/BTG2/CDKN1A/CXCR4/DDIT3/ETF1/HSPA5/IDI1/INSIG1/NAMPT/NFIL3/PPP1R15A/RIT1/SLC2A3/SLC7A5/SLC9A3R1/UFM1	19
GO:0000982	transcription factor activity, RNA polymerase II proximal promoter sequence-specific DNA binding	23/238	447/17632	4.35184e-08	2.04537e-05	1.71325e-05	ATF3/ATF4/BHLHE40/BTG2/DDIT3/EGR1/ELF1/ETS2/FOSL1/FOXO1/HIF1A/IRF2BP2/KLF10/KLF4/KLF5/KLF6/MAFB/MEF2D/NFIL3/NR1D2/NR4A2/SNAI1/YBX1	23
GO:2001233	regulation of apoptotic signaling pathway	21/232	391/18493	2.44112e-08	3.85042e-05	3.06725e-05	ATF3/BCL2A1/CD44/CTNNB1/DDIT3/HIF1A/IL1B/MCL1/MOAP1/NR4A2/PLAUR/PPIF/PTGS2/PTPMT1/SLC9A3R1/SNAI1/TGFBR1/THBS1/TNF/TNFAIP3/TNFRSF12A	21
GO:0048660	regulation of smooth muscle cell proliferation	14/232	168/18493	2.74721e-08	3.85042e-05	3.06725e-05	CDKN1A/CTNNB1/EREG/HBEGF/ID2/KLF4/MEF2D/NAMPT/PTGS2/SF1/THBS1/TNF/TNFAIP3/TRIB1	14
GO:0048659	smooth muscle cell proliferation	14/232	170/18493	3.19272e-08	3.85042e-05	3.06725e-05	CDKN1A/CTNNB1/EREG/HBEGF/ID2/KLF4/MEF2D/NAMPT/PTGS2/SF1/THBS1/TNF/TNFAIP3/TRIB1	14
HALLMARK_HYPOXIA	HALLMARK_HYPOXIA	18/115	200/4393	3.14323e-06	4.05357e-05	3.20018e-05	ATF3/BHLHE40/CDKN1A/CXCR4/DDIT3/DUSP1/FBP1/HSPA5/IDS/JMJD6/KDM3A/KLF6/NFIL3/PLAUR/PPP1R15A/SLC2A3/TNFAIP3/ZFP36	18
HALLMARK_INFLAMMATORY_RESPONSE	HALLMARK_INFLAMMATORY_RESPONSE	18/115	201/4393	3.37797e-06	4.05357e-05	3.20018e-05	AHR/BTG2/CD69/CDKN1A/CXCL8/EREG/GPR183/HBEGF/HIF1A/IL1B/KCNA3/KLF6/NAMPT/NFKBIA/NLRP3/PLAUR/PROK2/RIPK2	18
GO:0048511	rhythmic process	17/232	276/18493	7.89546e-08	7.14144e-05	5.68889e-05	AHR/ATF4/BHLHE40/DYRK1A/EGR1/EGR3/EREG/HSPA5/ID1/ID2/KLF10/NAMPT/NFIL3/NR1D2/NRIP1/PER2/PROK2	17
GO:2001234	negative regulation of apoptotic signaling pathway	15/232	222/18493	1.4194e-07	8.75545e-05	6.9746e-05	BCL2A1/CD44/CTNNB1/HIF1A/IL1B/MCL1/NR4A2/PLAUR/PPIF/PTGS2/SNAI1/TGFBR1/THBS1/TNF/TNFAIP3	15
GO:0007623	circadian rhythm	14/232	193/18493	1.56441e-07	8.75545e-05	6.9746e-05	AHR/ATF4/BHLHE40/DYRK1A/EGR3/ID1/ID2/KLF10/NAMPT/NFIL3/NR1D2/NRIP1/PER2/PROK2	14
GO:0036499	PERK-mediated unfolded protein response	6/232	21/18493	1.69398e-07	8.75545e-05	6.9746e-05	ATF3/ATF4/CXCL8/DDIT3/HSPA5/PPP1R15A	6
GO:0033002	muscle cell proliferation	15/232	236/18493	3.13258e-07	0.000141671	0.000112855	CDKN1A/CTNNB1/EREG/HBEGF/ID2/KLF4/MEF2D/NAMPT/PTGS2/SF1/TGFBR1/THBS1/TNF/TNFAIP3/TRIB1	15
GO:0097193	intrinsic apoptotic signaling pathway	16/232	287/18493	7.34179e-07	0.00029514	0.000235109	ATF4/BCL2A1/CD44/CDKN1A/DDIT3/HIF1A/MCL1/MOAP1/PLAUR/PPIF/PPP1R15A/PTGS2/PTPMT1/SLC9A3R1/SNAI1/TNF	16
GO:0051090	regulation of DNA-binding transcription factor activity	19/232	412/18493	1.18637e-06	0.000429229	0.000341924	BHLHE40/CTNNB1/DDIT3/FOSL1/ID1/ID2/IL1B/IL1RAP/KLF4/NFKBIA/NLRP3/PRNP/RGCC/RIPK2/SGK1/TNF/TNFAIP3/TRIB1/USP7	19
GO:0006984	ER-nucleus signaling pathway	7/232	46/18493	1.57695e-06	0.000518674	0.000413176	ATF3/ATF4/CXCL8/DDIT3/HSPA5/INSIG1/PPP1R15A	7
HALLMARK_APOPTOSIS	HALLMARK_APOPTOSIS	14/115	161/4393	6.38412e-05	0.000612876	0.000483849	ATF3/BTG2/CD44/CD69/CDKN1A/CTNNB1/DDIT3/EGR3/EREG/ETF1/IL1B/MCL1/TNF/TNFRSF12A	14
GO:0035690	cellular response to drug	17/232	355/18493	2.66043e-06	0.000802119	0.000638969	AHR/ATF4/CD69/CTNNB1/EGR1/FBP1/FOXO1/HSPA5/ID1/IL1B/KLF4/PPIF/PRNP/PTGS2/RIPK2/TNF/TNFAIP3	17
GO:0046886	positive regulation of hormone biosynthetic process	4/232	10/18493	4.77731e-06	0.00129774	0.00103378	EGR1/HIF1A/IL1B/TNF	4
GO:0032922	circadian regulation of gene expression	7/232	55/18493	5.4324e-06	0.00129774	0.00103378	AHR/ATF4/BHLHE40/ID2/NAMPT/NRIP1/PER2	7
GO:0043433	negative regulation of DNA-binding transcription factor activity	11/232	160/18493	5.75633e-06	0.00129774	0.00103378	BHLHE40/DDIT3/ID1/ID2/KLF4/NFKBIA/NLRP3/PRNP/TNFAIP3/TRIB1/USP7	11
GO:2001242	regulation of intrinsic apoptotic signaling pathway	11/232	161/18493	6.11113e-06	0.00129774	0.00103378	BCL2A1/CD44/DDIT3/HIF1A/MCL1/PLAUR/PPIF/PTGS2/PTPMT1/SLC9A3R1/SNAI1	11
GO:0034976	response to endoplasmic reticulum stress	14/232	264/18493	6.53985e-06	0.00129774	0.00103378	ATF3/ATF4/CREBRF/CXCL8/DDIT3/HSPA5/PPP1R15A/RNF139/SEC31A/THBS1/TSPYL2/UBE2G2/UBXN6/UFM1	14
GO:0001819	positive regulation of cytokine production	18/232	422/18493	6.76175e-06	0.00129774	0.00103378	AKIRIN2/ATF4/CD83/CTNNB1/DDIT3/EGR1/EREG/HIF1A/IL1B/IL1RAP/MAPKAPK2/NLRP3/PTGS2/RGCC/RIOK3/RIPK2/THBS1/TNF	18
GO:0042089	cytokine biosynthetic process	9/232	105/18493	6.96805e-06	0.00129774	0.00103378	EGR1/EREG/IL1B/IL1RAP/KLF4/MAPKAPK2/THBS1/TNF/ZFP36	9
GO:1990440	positive regulation of transcription from RNA polymerase II promoter in response to endoplasmic reticulum stress	4/232	11/18493	7.43331e-06	0.00129774	0.00103378	ATF3/ATF4/DDIT3/HSPA5	4
GO:0042107	cytokine metabolic process	9/232	106/18493	7.53246e-06	0.00129774	0.00103378	EGR1/EREG/IL1B/IL1RAP/KLF4/MAPKAPK2/THBS1/TNF/ZFP36	9
GO:0001659	temperature homeostasis	11/232	171/18493	1.08511e-05	0.00174992	0.00139399	ARRDC3/ATF4/CXCR4/DDIT3/FOXO1/ID1/IL1B/KDM3A/PER2/PTGS2/TNF	11
GO:1901652	response to peptide	19/232	481/18493	1.11244e-05	0.00174992	0.00139399	BTG2/CPEB2/EGR1/EREG/FOXO1/ID1/IL1B/KLF10/KLF3/KLF4/KLF5/NAMPT/NFKBIA/NR4A2/PRNP/PTGS2/RIPK2/SLC25A33/TNFAIP3	19
GO:0032623	interleukin-2 production	7/232	62/18493	1.2221e-05	0.00184231	0.00146759	CD83/IL1B/IL1RAP/PRNP/RIPK2/TNFAIP3/ZFP36	7
GO:0034114	regulation of heterotypic cell-cell adhesion	5/232	25/18493	1.28831e-05	0.00186445	0.00148522	CD44/IL1B/KLF4/MYADM/TNF	5
GO:0030968	endoplasmic reticulum unfolded protein response	9/232	116/18493	1.5691e-05	0.00211588	0.00168552	ATF3/ATF4/CREBRF/CXCL8/DDIT3/HSPA5/PPP1R15A/SEC31A/TSPYL2	9
GO:0031650	regulation of heat generation	4/232	13/18493	1.57902e-05	0.00211588	0.00168552	ARRDC3/IL1B/PTGS2/TNF	4
GO:0045444	fat cell differentiation	12/232	217/18493	1.99086e-05	0.00247345	0.00197035	DDIT3/FOXO1/ID2/INSIG1/KLF4/KLF5/MEX3C/NR4A2/PER2/PTGS2/TNF/ZFP36	12
GO:0042594	response to starvation	11/232	183/18493	2.05095e-05	0.00247345	0.00197035	ATF3/ATF4/CDKN1A/CPEB4/DDIT3/FOXO1/GABARAPL1/HSPA5/KLF10/MAP1LC3B/ZFP36	11
GO:1903708	positive regulation of hemopoiesis	11/232	183/18493	2.05095e-05	0.00247345	0.00197035	CD83/EGR3/HIF1A/ID2/KLF10/NLRP3/NUDT21/RIPK2/RUNX3/TNF/TRIB1	11
GO:0035967	cellular response to topologically incorrect protein	10/232	151/18493	2.12962e-05	0.00247481	0.00197144	ATF3/ATF4/CREBRF/CXCL8/DDIT3/HSPA5/KLHL15/PPP1R15A/SEC31A/TSPYL2	10
GO:0032352	positive regulation of hormone metabolic process	4/232	14/18493	2.18889e-05	0.00247481	0.00197144	EGR1/HIF1A/IL1B/TNF	4
GO:1903706	regulation of hemopoiesis	17/232	418/18493	2.25786e-05	0.00247543	0.00197193	CD83/CTNNB1/EGR3/H3F3B/HIF1A/ID2/KLF10/MAFB/NFKBIA/NLRP3/NUDT21/RIPK2/RUNX3/THBS1/TNF/TRIB1/ZFP36	17
GO:0042035	regulation of cytokine biosynthetic process	8/232	94/18493	2.39455e-05	0.00248763	0.00198165	EGR1/EREG/IL1B/KLF4/MAPKAPK2/THBS1/TNF/ZFP36	8
GO:0031668	cellular response to extracellular stimulus	13/232	258/18493	2.4065e-05	0.00248763	0.00198165	ATF3/ATF4/CDKN1A/CPEB4/FOSL1/FOXO1/GABARAPL1/HSPA5/KLF10/MAP1LC3B/NAMPT/NR4A2/PTGS2	13
GO:0035966	response to topologically incorrect protein	11/232	189/18493	2.76607e-05	0.00272998	0.0021747	ATF3/ATF4/CREBRF/CXCL8/DDIT3/HSPA5/KLHL15/PPP1R15A/SEC31A/THBS1/TSPYL2	11
GO:2001243	negative regulation of intrinsic apoptotic signaling pathway	8/232	96/18493	2.79185e-05	0.00272998	0.0021747	BCL2A1/CD44/HIF1A/MCL1/PLAUR/PPIF/PTGS2/SNAI1	8
GO:0043525	positive regulation of neuron apoptotic process	6/232	48/18493	2.88672e-05	0.00274846	0.00218943	ATF4/CDC34/CTNNB1/DDIT3/MCL1/PRNP	6
GO:0035914	skeletal muscle cell differentiation	7/232	71/18493	3.00343e-05	0.00278626	0.00221954	ATF3/BTG2/COPS2/EGR1/KLF5/MEF2D/NR1D2	7
GO:0048661	positive regulation of smooth muscle cell proliferation	8/232	98/18493	3.2429e-05	0.0028973	0.00230799	EREG/HBEGF/ID2/MEF2D/NAMPT/PTGS2/THBS1/TNF	8
GO:0046685	response to arsenic-containing substance	5/232	30/18493	3.28328e-05	0.0028973	0.00230799	ATF3/ATF4/CDKN1A/CPEB2/PPIF	5
GO:0071216	cellular response to biotic stimulus	12/232	229/18493	3.3844e-05	0.00289905	0.00230939	CXCL8/DDIT3/HSPA5/IL1B/NFKBIA/NLRP3/PLAA/RIPK2/TNF/TNFAIP3/TRIB1/ZFP36	12
GO:0045598	regulation of fat cell differentiation	9/232	128/18493	3.44553e-05	0.00289905	0.00230939	DDIT3/FOXO1/ID2/INSIG1/KLF5/MEX3C/PTGS2/TNF/ZFP36	9
GO:0048545	response to steroid hormone	16/232	390/18493	3.55541e-05	0.00292351	0.00232888	CDKN1A/CREBRF/CTNNB1/DUSP1/FOSL1/FOXO1/KDM3A/MED30/NR1D2/NR4A2/NRIP1/PTGS2/THBS1/TNF/UFM1/ZFP36	16
GO:0007519	skeletal muscle tissue development	10/232	161/18493	3.69723e-05	0.00297258	0.00236796	ATF3/BTG2/CFL2/COPS2/CTNNB1/EGR1/GPCPD1/KLF5/MEF2D/NR1D2	10
GO:0071347	cellular response to interleukin-1	9/232	130/18493	3.89426e-05	0.00306292	0.00243993	CCL3L3/CXCL8/EGR1/HIF1A/IL1B/IL1RAP/MAP3K8/NFKBIA/RIPK2	9
HALLMARK_TGF_BETA_SIGNALING	HALLMARK_TGF_BETA_SIGNALING	7/115	54/4393	0.000448955	0.00359164	0.0028355	CTNNB1/ID1/ID2/KLF10/PPP1R15A/TGFBR1/THBS1	7
GO:0034620	cellular response to unfolded protein	9/232	133/18493	4.65953e-05	0.00358685	0.00285729	ATF3/ATF4/CREBRF/CXCL8/DDIT3/HSPA5/PPP1R15A/SEC31A/TSPYL2	9
GO:0034605	cellular response to heat	8/232	104/18493	4.97703e-05	0.00370887	0.00295449	CDKN1A/DNAJB6/DNAJC2/DNAJC7/HSPA5/MAPKAPK2/PTGS2/THBS1	8
GO:0031649	heat generation	4/232	17/18493	5.05247e-05	0.00370887	0.00295449	ARRDC3/IL1B/PTGS2/TNF	4
GO:0032663	regulation of interleukin-2 production	6/232	53/18493	5.12558e-05	0.00370887	0.00295449	CD83/IL1B/PRNP/RIPK2/TNFAIP3/ZFP36	6
GO:0036003	positive regulation of transcription from RNA polymerase II promoter in response to stress	5/232	33/18493	5.3031e-05	0.00376208	0.00299688	ATF3/ATF4/DDIT3/HIF1A/HSPA5	5
GO:0007050	cell cycle arrest	12/232	241/18493	5.55774e-05	0.00380928	0.00303448	BTG2/CDKN1A/CXCL8/DDIT3/DUSP1/ID2/PPP1R15A/PRNP/RGCC/SLC25A33/TGFBR1/THBS1	12
GO:0006986	response to unfolded protein	10/232	169/18493	5.5802e-05	0.00380928	0.00303448	ATF3/ATF4/CREBRF/CXCL8/DDIT3/HSPA5/PPP1R15A/SEC31A/THBS1/TSPYL2	10
GO:0060538	skeletal muscle organ development	10/232	170/18493	5.86481e-05	0.00385798	0.00307327	ATF3/BTG2/CFL2/COPS2/CTNNB1/EGR1/GPCPD1/KLF5/MEF2D/NR1D2	10
GO:2001235	positive regulation of apoptotic signaling pathway	10/232	170/18493	5.86481e-05	0.00385798	0.00307327	ATF3/DDIT3/MCL1/MOAP1/PLAUR/PPIF/SLC9A3R1/TGFBR1/THBS1/TNFRSF12A	10
GO:0070498	interleukin-1-mediated signaling pathway	6/232	55/18493	6.3386e-05	0.00408279	0.00325236	EGR1/IL1B/IL1RAP/MAP3K8/NFKBIA/RIPK2	6
GO:0071243	cellular response to arsenic-containing substance	4/232	18/18493	6.43225e-05	0.00408279	0.00325236	ATF3/ATF4/CPEB2/PPIF	4
GO:0031663	lipopolysaccharide-mediated signaling pathway	6/232	56/18493	7.02552e-05	0.0042838	0.00341249	IL1B/NFKBIA/RIPK2/TNF/TNFAIP3/TRIB1	6
GO:1901216	positive regulation of neuron death	7/232	81/18493	7.06264e-05	0.0042838	0.00341249	ATF4/CDC34/CTNNB1/DDIT3/EGR1/MCL1/PRNP	7
GO:0009895	negative regulation of catabolic process	13/232	287/18493	7.20828e-05	0.0042838	0.00341249	AZIN1/FBP1/IL1B/MAPKAPK2/MCL1/NAMPT/TNF/TOB1/UBE2G2/USP36/USP7/YBX1/ZFP36	13
GO:0071496	cellular response to external stimulus	14/232	328/18493	7.22256e-05	0.0042838	0.00341249	ATF3/ATF4/CDKN1A/CPEB4/FOSL1/FOXO1/GABARAPL1/HSPA5/IL1B/KLF10/MAP1LC3B/NAMPT/NR4A2/PTGS2	14
GO:1902107	positive regulation of leukocyte differentiation	9/232	142/18493	7.75873e-05	0.00446251	0.00355484	CD83/EGR3/ID2/KLF10/NLRP3/RIPK2/RUNX3/TNF/TRIB1	9
GO:0042108	positive regulation of cytokine biosynthetic process	6/232	57/18493	7.77054e-05	0.00446251	0.00355484	EGR1/EREG/IL1B/MAPKAPK2/THBS1/TNF	6
GO:0001885	endothelial cell development	6/232	58/18493	8.57718e-05	0.00484879	0.00386255	CTNNB1/ID1/IL1B/MYADM/RAP2C/TNF	6
GO:0009267	cellular response to starvation	9/232	146/18493	9.61045e-05	0.00534932	0.00426128	ATF3/ATF4/CDKN1A/CPEB4/FOXO1/GABARAPL1/HSPA5/KLF10/MAP1LC3B	9
GO:1903320	regulation of protein modification by small protein conjugation or removal	11/232	221/18493	0.000113795	0.00623804	0.00496923	ARRDC3/CTNNB1/EGR1/HSPA5/PER2/PLAA/RIPK2/RNF139/TBC1D7/TGFBR1/TNFAIP3	11
GO:0010717	regulation of epithelial to mesenchymal transition	7/232	88/18493	0.000119727	0.00646524	0.00515022	CTNNB1/IL1B/RGCC/SNAI1/STRAP/TGFBR1/USF3	7
GO:0070555	response to interleukin-1	9/232	152/18493	0.000130742	0.00692934	0.00551993	CCL3L3/CXCL8/EGR1/HIF1A/IL1B/IL1RAP/MAP3K8/NFKBIA/RIPK2	9
GO:1903311	regulation of mRNA metabolic process	12/232	264/18493	0.000132152	0.00692934	0.00551993	BTG2/DYRK1A/JMJD6/MAPKAPK2/NUDT21/RBM7/RBM8A/TOB1/TRA2B/WTAP/YBX1/ZFP36	12
hsa04928	Parathyroid hormone synthesis, secretion and action	9/119	106/7847	2.99551e-05	0.00632052	0.00554957	468/1026/1958/10672/1839/9935/4209/4929/9368	9
GO:0061028	establishment of endothelial barrier	5/232	40/18493	0.000136894	0.00707546	0.00563633	CTNNB1/IL1B/MYADM/RAP2C/TNF	5
GO:0050810	regulation of steroid biosynthetic process	7/232	91/18493	0.000147878	0.00742719	0.00591652	EGR1/IDI1/IL1B/INSIG1/SF1/SNAI1/TNF	7
GO:0031669	cellular response to nutrient levels	11/232	228/18493	0.000149734	0.00742719	0.00591652	ATF3/ATF4/CDKN1A/CPEB4/FOXO1/GABARAPL1/HSPA5/KLF10/MAP1LC3B/NAMPT/PTGS2	11
GO:0006979	response to oxidative stress	16/232	441/18493	0.000149858	0.00742719	0.00591652	ATF4/CPEB2/CTNNB1/DUSP1/FOSL1/FOXO1/HIF1A/KLF4/MCL1/NR4A2/PPIF/PRNP/PTGS2/PYROXD1/TNF/TNFAIP3	16
GO:0051101	regulation of DNA binding	8/232	122/18493	0.000153424	0.00750117	0.00597545	CTNNB1/DDIT3/ID1/ID2/KLF4/NFKBIA/PER2/PLAUR	8
GO:0051402	neuron apoptotic process	11/232	230/18493	0.000161623	0.00772871	0.00615671	ATF4/BTG2/CDC34/CPEB4/CTNNB1/DDIT3/HIF1A/HSPA5/MCL1/NR4A2/PRNP	11
GO:0032675	regulation of interleukin-6 production	8/232	123/18493	0.00016235	0.00772871	0.00615671	AKIRIN2/EREG/IL1B/IL1RAP/MAPKAPK2/RIPK2/TNF/TNFAIP3	8
GO:0062012	regulation of small molecule metabolic process	14/232	355/18493	0.000165882	0.0077943	0.00620895	AZIN1/EGR1/FBP1/FOXO1/HIF1A/IDI1/IL1B/INSIG1/MID1IP1/PPIF/PTGS2/SLC25A33/SNAI1/TNF	14
GO:0042326	negative regulation of phosphorylation	16/232	448/18493	0.000179219	0.00831299	0.00662214	ATF3/CDKN1A/DUSP1/DUSP5/FBP1/FOXO1/IL1B/KLF4/MBIP/MYADM/PPIF/PRNP/SLC9A3R1/STRAP/TNFAIP3/TRIB1	16
hsa04657	IL-17 signaling pathway	8/119	93/7847	7.67973e-05	0.00810212	0.00711386	3576/8061/3553/5597/4792/5743/7124/7128	8
GO:0001228	DNA-binding transcription activator activity, RNA polymerase II-specific	18/238	449/17632	4.09264e-05	0.00881651	0.00738493	ATF3/ATF4/CREBRF/CSRNP1/DDIT3/EGR1/ELF1/FOSL1/HIF1A/IRF2BP2/KLF10/KLF4/KLF5/KLF6/MAFB/MEF2D/NR4A2/YBX1	18
GO:0001077	proximal promoter DNA-binding transcription activator activity, RNA polymerase II-specific	14/238	298/17632	5.62756e-05	0.00881651	0.00738493	ATF4/DDIT3/EGR1/ELF1/FOSL1/HIF1A/KLF10/KLF4/KLF5/KLF6/MAFB/MEF2D/NR4A2/YBX1	14
GO:1903203	regulation of oxidative stress-induced neuron death	4/232	24/18493	0.000210542	0.0096423	0.00768107	ATF4/CTNNB1/HIF1A/MCL1	4
GO:0071222	cellular response to lipopolysaccharide	10/232	199/18493	0.00021517	0.00973106	0.00775178	CXCL8/IL1B/NFKBIA/NLRP3/PLAA/RIPK2/TNF/TNFAIP3/TRIB1/ZFP36	10
GO:0001660	fever generation	3/232	10/18493	0.000219148	0.0097886	0.00779761	IL1B/PTGS2/TNF	3
GO:0032496	response to lipopolysaccharide	13/232	324/18493	0.00023968	0.0103213	0.008222	AKIRIN2/CXCL8/IL1B/MAPKAPK2/NFKBIA/NLRP3/PLAA/PTGS2/RIPK2/TNF/TNFAIP3/TRIB1/ZFP36	13
GO:0002064	epithelial cell development	10/232	202/18493	0.000242733	0.0103213	0.008222	CDKN1A/CTNNB1/HIF1A/ID1/IL1B/KLF5/MYADM/RAP2C/SLC9A3R1/TNF	10
GO:0043523	regulation of neuron apoptotic process	10/232	202/18493	0.000242733	0.0103213	0.008222	ATF4/BTG2/CDC34/CPEB4/CTNNB1/DDIT3/HIF1A/MCL1/NR4A2/PRNP	10
GO:0009299	mRNA transcription	4/232	25/18493	0.000248192	0.0103213	0.008222	ATF4/DDIT3/EREG/HIF1A	4
GO:0036475	neuron death in response to oxidative stress	4/232	25/18493	0.000248192	0.0103213	0.008222	ATF4/CTNNB1/HIF1A/MCL1	4
GO:0046885	regulation of hormone biosynthetic process	4/232	25/18493	0.000248192	0.0103213	0.008222	EGR1/HIF1A/IL1B/TNF	4
GO:0032635	interleukin-6 production	8/232	132/18493	0.000263645	0.0108394	0.0086347	AKIRIN2/EREG/IL1B/IL1RAP/MAPKAPK2/RIPK2/TNF/TNFAIP3	8
GO:0000377	RNA splicing, via transesterification reactions with bulged adenosine as nucleophile	14/232	374/18493	0.000282947	0.0112929	0.00899593	CWC25/DDX42/DYRK1A/HNRNPUL1/JMJD6/NUDT21/RBM7/RBM8A/SF1/SNRPC/STRAP/TRA2B/WTAP/YBX1	14
GO:0000398	mRNA splicing, via spliceosome	14/232	374/18493	0.000282947	0.0112929	0.00899593	CWC25/DDX42/DYRK1A/HNRNPUL1/JMJD6/NUDT21/RBM7/RBM8A/SF1/SNRPC/STRAP/TRA2B/WTAP/YBX1	14
GO:0071219	cellular response to molecule of bacterial origin	10/232	206/18493	0.000284039	0.0112929	0.00899593	CXCL8/IL1B/NFKBIA/NLRP3/PLAA/RIPK2/TNF/TNFAIP3/TRIB1/ZFP36	10
GO:0030522	intracellular receptor signaling pathway	12/232	288/18493	0.000294889	0.0113184	0.00901625	AHR/CTNNB1/KDM3A/MED30/NFKBIA/NR1D2/NR4A2/NRIP1/RIOK3/RIPK2/TNFAIP3/UFM1	12
GO:0031652	positive regulation of heat generation	3/232	11/18493	0.000298541	0.0113184	0.00901625	IL1B/PTGS2/TNF	3
GO:0042368	vitamin D biosynthetic process	3/232	11/18493	0.000298541	0.0113184	0.00901625	IL1B/SNAI1/TNF	3
GO:0034599	cellular response to oxidative stress	12/232	289/18493	0.000304314	0.0113184	0.00901625	ATF4/CPEB2/CTNNB1/FOXO1/HIF1A/KLF4/MCL1/NR4A2/PPIF/PYROXD1/TNF/TNFAIP3	12
GO:0000375	RNA splicing, via transesterification reactions	14/232	377/18493	0.000306758	0.0113184	0.00901625	CWC25/DDX42/DYRK1A/HNRNPUL1/JMJD6/NUDT21/RBM7/RBM8A/SF1/SNRPC/STRAP/TRA2B/WTAP/YBX1	14
GO:0009266	response to temperature stimulus	10/232	208/18493	0.000306802	0.0113184	0.00901625	CDKN1A/DNAJB6/DNAJC2/DNAJC7/FOXO1/HSPA5/MAPKAPK2/NFKBIA/PTGS2/THBS1	10
GO:0001837	epithelial to mesenchymal transition	8/232	135/18493	0.000307116	0.0113184	0.00901625	CTNNB1/HIF1A/IL1B/RGCC/SNAI1/STRAP/TGFBR1/USF3	8
GO:0045637	regulation of myeloid cell differentiation	11/232	248/18493	0.000309707	0.0113184	0.00901625	CTNNB1/H3F3B/HIF1A/ID2/KLF10/MAFB/NFKBIA/THBS1/TNF/TRIB1/ZFP36	11
GO:0048871	multicellular organismal homeostasis	16/232	471/18493	0.000313804	0.0113534	0.00904417	ARRDC3/ATF4/CTNNB1/CXCR4/DDIT3/FOXO1/ID1/IL1B/KDM3A/MEX3C/NR1D2/PER2/PTGS2/STRAP/TNF/TNFAIP3	16
GO:0043405	regulation of MAP kinase activity	13/232	335/18493	0.000330505	0.0117232	0.00933873	CXCR4/DUSP1/DUSP5/IL1B/MAP3K8/MAPKAPK2/MBIP/PROK2/RIPK2/TGFBR1/THBS1/TNF/TRIB1	13
GO:0070997	neuron death	13/232	335/18493	0.000330505	0.0117232	0.00933873	ATF4/BTG2/CDC34/CPEB4/CTNNB1/DDIT3/EGR1/HIF1A/HSPA5/MCL1/NAMPT/NR4A2/PRNP	13
GO:0010575	positive regulation of vascular endothelial growth factor production	4/232	27/18493	0.000337624	0.0118594	0.00944725	ATF4/HIF1A/IL1B/PTGS2	4
GO:1903037	regulation of leukocyte cell-cell adhesion	12/232	293/18493	0.000344616	0.0119886	0.00955018	CD44/CD83/EGR3/IL1B/KLF4/MAP3K8/NLRP3/PRNP/RIPK2/RUNX3/SOCS6/TNF	12
GO:0002237	response to molecule of bacterial origin	13/232	337/18493	0.000349834	0.0120543	0.00960246	AKIRIN2/CXCL8/IL1B/MAPKAPK2/NFKBIA/NLRP3/PLAA/PTGS2/RIPK2/TNF/TNFAIP3/TRIB1/ZFP36	13
GO:0032642	regulation of chemokine production	6/232	75/18493	0.00035747	0.0120872	0.00962865	EGR1/HIF1A/IL1B/KLF4/RIPK2/TNF	6
GO:0043618	regulation of transcription from RNA polymerase II promoter in response to stress	6/232	75/18493	0.00035747	0.0120872	0.00962865	ATF3/ATF4/DDIT3/EGR1/HIF1A/HSPA5	6
GO:0010718	positive regulation of epithelial to mesenchymal transition	5/232	49/18493	0.000361986	0.0121265	0.00966002	CTNNB1/IL1B/RGCC/SNAI1/TGFBR1	5
GO:0030656	regulation of vitamin metabolic process	3/232	12/18493	0.000394374	0.0128545	0.0102399	IL1B/SNAI1/TNF	3
GO:0060211	regulation of nuclear-transcribed mRNA poly(A) tail shortening	3/232	12/18493	0.000394374	0.0128545	0.0102399	BTG2/TOB1/ZFP36	3
GO:0060213	positive regulation of nuclear-transcribed mRNA poly(A) tail shortening	3/232	12/18493	0.000394374	0.0128545	0.0102399	BTG2/TOB1/ZFP36	3
GO:0019216	regulation of lipid metabolic process	14/232	388/18493	0.000409366	0.013107	0.010441	EGR1/ID2/IDI1/IL1B/INSIG1/KLF4/MID1IP1/NR1D2/PTGS2/SF1/SNAI1/SOCS6/TNF/VAV3	14
GO:0022407	regulation of cell-cell adhesion	14/232	388/18493	0.000409366	0.013107	0.010441	CD44/CD83/EGR3/IL1B/KLF4/MAP3K8/MYADM/NLRP3/PRNP/RGCC/RIPK2/RUNX3/SOCS6/TNF	14
GO:0030098	lymphocyte differentiation	13/232	344/18493	0.000425259	0.0134964	0.0107512	CD83/CTNNB1/EGR1/EGR3/GPR183/ID2/IRF2BP2/JMJD6/KLF6/MAFB/NLRP3/RIPK2/RUNX3	13
GO:0002683	negative regulation of immune system process	15/232	437/18493	0.000432799	0.0136162	0.0108467	CTNNB1/DUSP1/ELF1/ID2/MAFB/NFKBIA/PRNP/RIOK3/RUNX3/SOCS6/THBS1/TNF/TNFAIP3/TRIB1/ZFP36	15
GO:0030279	negative regulation of ossification	6/232	79/18493	0.000473372	0.0146831	0.0116966	HIF1A/ID1/ID2/SRGN/TNF/TOB1	6
GO:0038066	p38MAPK cascade	5/232	52/18493	0.000478551	0.0146831	0.0116966	DUSP1/IL1B/MAPKAPK2/RELL1/ZFP36	5
GO:0051224	negative regulation of protein transport	9/232	181/18493	0.000478884	0.0146831	0.0116966	IL1B/INSIG1/NDUFAF2/NLRP3/RGCC/SRGN/TNF/TNFAIP3/UBE2G2	9
GO:0070482	response to oxygen levels	13/232	349/18493	0.000487233	0.0148135	0.0118005	ATF4/CDKN1A/CPEB2/CPEB4/CXCR4/EGR1/FOXO1/HIF1A/NAMPT/NR4A2/PTGS2/RGCC/THBS1	13
GO:0009408	response to heat	8/232	145/18493	0.000496192	0.0149527	0.0119114	CDKN1A/DNAJB6/DNAJC2/DNAJC7/HSPA5/MAPKAPK2/PTGS2/THBS1	8
GO:0060576	intestinal epithelial cell development	3/232	13/18493	0.000507949	0.0149527	0.0119114	CDKN1A/HIF1A/KLF5	3
GO:0070431	nucleotide-binding oligomerization domain containing 2 signaling pathway	3/232	13/18493	0.000507949	0.0149527	0.0119114	NFKBIA/RIPK2/TNFAIP3	3
GO:0061448	connective tissue development	11/232	263/18493	0.000508343	0.0149527	0.0119114	ARRDC3/CD44/CTNNB1/EGR1/HIF1A/ID2/MEF2D/MEX3C/RUNX3/SNAI1/TGFBR1	11
GO:0046890	regulation of lipid biosynthetic process	9/232	183/18493	0.000518572	0.0150193	0.0119644	EGR1/IDI1/IL1B/INSIG1/MID1IP1/PTGS2/SF1/SNAI1/TNF	9
GO:0032722	positive regulation of chemokine production	5/232	53/18493	0.000523061	0.0150193	0.0119644	EGR1/HIF1A/IL1B/RIPK2/TNF	5
GO:0043392	negative regulation of DNA binding	5/232	53/18493	0.000523061	0.0150193	0.0119644	DDIT3/ID1/ID2/NFKBIA/PER2	5
GO:1904950	negative regulation of establishment of protein localization	9/232	184/18493	0.000539405	0.0150702	0.0120049	IL1B/INSIG1/NDUFAF2/NLRP3/RGCC/SRGN/TNF/TNFAIP3/UBE2G2	9
GO:0032755	positive regulation of interleukin-6 production	6/232	81/18493	0.000541333	0.0150702	0.0120049	AKIRIN2/EREG/IL1B/IL1RAP/RIPK2/TNF	6
GO:0043620	regulation of DNA-templated transcription in response to stress	6/232	81/18493	0.000541333	0.0150702	0.0120049	ATF3/ATF4/DDIT3/EGR1/HIF1A/HSPA5	6
GO:1902105	regulation of leukocyte differentiation	11/232	265/18493	0.000541493	0.0150702	0.0120049	CD83/CTNNB1/EGR3/ID2/KLF10/MAFB/NLRP3/RIPK2/RUNX3/TNF/TRIB1	11
GO:0097191	extrinsic apoptotic signaling pathway	10/232	224/18493	0.000549918	0.0151239	0.0120477	ATF3/BCL2A1/IL1B/MCL1/MOAP1/TGFBR1/THBS1/TNF/TNFAIP3/TNFRSF12A	10
GO:0071900	regulation of protein serine/threonine kinase activity	16/232	496/18493	0.000551784	0.0151239	0.0120477	CCNY/CDKN1A/CXCR4/DUSP1/DUSP5/IL1B/MAP3K8/MAPKAPK2/MBIP/PROK2/RIPK2/TGFBR1/THBS1/TNF/TNFAIP3/TRIB1	16
GO:2000377	regulation of reactive oxygen species metabolic process	9/232	185/18493	0.00056092	0.0152587	0.0121551	CDKN1A/FOXO1/HIF1A/IL1B/KLF4/PTGS2/SLC25A33/THBS1/TNF	9
GO:0032602	chemokine production	6/232	82/18493	0.000578038	0.0155773	0.0124089	EGR1/HIF1A/IL1B/KLF4/RIPK2/TNF	6
GO:0006417	regulation of translation	14/232	402/18493	0.000581243	0.0155773	0.0124089	ATF4/BTG2/CPEB2/CPEB4/EIF5/ETF1/PER2/PPP1R15A/RBM8A/RNF139/THBS1/TNF/TOB1/ZFP36	14
GO:1901653	cellular response to peptide	13/232	356/18493	0.000586751	0.0156093	0.0124344	CPEB2/FOXO1/ID1/IL1B/KLF10/KLF3/KLF4/KLF5/NAMPT/NR4A2/PRNP/RIPK2/SLC25A33	13
GO:0051384	response to glucocorticoid	8/232	149/18493	0.000594286	0.0156944	0.0125022	CDKN1A/CREBRF/DUSP1/FOSL1/FOXO1/PTGS2/TNF/ZFP36	8
GO:0071453	cellular response to oxygen levels	9/232	187/18493	0.000606064	0.0158894	0.0126575	ATF4/CPEB2/CPEB4/EGR1/FOXO1/HIF1A/NAMPT/PTGS2/RGCC	9
GO:0000187	activation of MAPK activity	8/232	150/18493	0.000621108	0.0161667	0.0128784	CXCR4/DUSP5/IL1B/MAPKAPK2/PROK2/RIPK2/THBS1/TNF	8
GO:0034248	regulation of cellular amide metabolic process	15/232	453/18493	0.000627601	0.016219	0.0129201	ATF4/BTG2/CPEB2/CPEB4/EIF5/ETF1/PER2/PPP1R15A/PRNP/RBM8A/RNF139/THBS1/TNF/TOB1/ZFP36	15
GO:0042362	fat-soluble vitamin biosynthetic process	3/232	14/18493	0.000640511	0.0164352	0.0130923	IL1B/SNAI1/TNF	3
GO:0043154	negative regulation of cysteine-type endopeptidase activity involved in apoptotic process	6/232	84/18493	0.000657226	0.0166643	0.0132748	CD44/DNAJB6/KLF4/PLAUR/PTGS2/THBS1	6
GO:0010574	regulation of vascular endothelial growth factor production	4/232	32/18493	0.000658648	0.0166643	0.0132748	ATF4/HIF1A/IL1B/PTGS2	4
GO:0001933	negative regulation of protein phosphorylation	14/232	408/18493	0.000671818	0.0168794	0.0134462	ATF3/CDKN1A/DUSP1/DUSP5/FOXO1/IL1B/KLF4/MBIP/MYADM/PRNP/SLC9A3R1/STRAP/TNFAIP3/TRIB1	14
GO:0019218	regulation of steroid metabolic process	7/232	119/18493	0.000761493	0.0190006	0.0151359	EGR1/IDI1/IL1B/INSIG1/SF1/SNAI1/TNF	7
GO:0030217	T cell differentiation	10/232	234/18493	0.000770528	0.0190943	0.0152106	CD83/CTNNB1/EGR1/EGR3/GPR183/JMJD6/MAFB/NLRP3/RIPK2/RUNX3	10
GO:0008380	RNA splicing	15/232	463/18493	0.000783931	0.0191045	0.0152187	CLK1/CWC25/DDX42/DYRK1A/HNRNPUL1/JMJD6/NUDT21/RBM7/RBM8A/SF1/SNRPC/STRAP/TRA2B/WTAP/YBX1	15
GO:0034116	positive regulation of heterotypic cell-cell adhesion	3/232	15/18493	0.00079325	0.0191045	0.0152187	CD44/IL1B/TNF	3
GO:0043518	negative regulation of DNA damage response, signal transduction by p53 class mediator	3/232	15/18493	0.00079325	0.0191045	0.0152187	CD44/DYRK1A/SNAI1	3
GO:0051044	positive regulation of membrane protein ectodomain proteolysis	3/232	15/18493	0.00079325	0.0191045	0.0152187	IL1B/SH3D19/TNF	3
GO:0050678	regulation of epithelial cell proliferation	13/232	368/18493	0.00079734	0.0191045	0.0152187	CTNNB1/EGR3/EREG/HIF1A/ID1/RGCC/RUNX3/STRAP/TGFBR1/THBS1/TNF/TNFAIP3/ZFP36	13
GO:2001236	regulation of extrinsic apoptotic signaling pathway	8/232	156/18493	0.000803311	0.0191209	0.0152317	ATF3/IL1B/MCL1/TGFBR1/THBS1/TNF/TNFAIP3/TNFRSF12A	8
GO:0032147	activation of protein kinase activity	12/232	323/18493	0.000816949	0.0192035	0.0152976	CXCR4/DUSP5/IL1B/MAP3K8/MAPKAPK2/PRNP/PROK2/RGCC/RIPK2/TGFBR1/THBS1/TNF	12
GO:0031396	regulation of protein ubiquitination	9/232	195/18493	0.000817397	0.0192035	0.0152976	ARRDC3/HSPA5/PER2/PLAA/RIPK2/RNF139/TBC1D7/TGFBR1/TNFAIP3	9
GO:0010573	vascular endothelial growth factor production	4/232	34/18493	0.000832933	0.0194423	0.0154878	ATF4/HIF1A/IL1B/PTGS2	4
GO:0034113	heterotypic cell-cell adhesion	5/232	59/18493	0.000858629	0.0199136	0.0158632	CD44/IL1B/KLF4/MYADM/TNF	5
HALLMARK_CHOLESTEROL_HOMEOSTASIS	HALLMARK_CHOLESTEROL_HOMEOSTASIS	7/115	74/4393	0.00296549	0.0203348	0.0160538	ATF3/CPEB2/CTNNB1/IDI1/NFIL3/PLAUR/TNFRSF12A	7
GO:0050673	epithelial cell proliferation	14/232	420/18493	0.000889251	0.0204924	0.0163243	CTNNB1/EGR3/EREG/HIF1A/ID1/ID2/RGCC/RUNX3/STRAP/TGFBR1/THBS1/TNF/TNFAIP3/ZFP36	14
GO:0007159	leukocyte cell-cell adhesion	12/232	327/18493	0.000908807	0.0208105	0.0165777	CD44/CD83/EGR3/IL1B/KLF4/MAP3K8/NLRP3/PRNP/RIPK2/RUNX3/SOCS6/TNF	12
GO:0048568	embryonic organ development	14/232	422/18493	0.000930714	0.0211781	0.0168705	CTNNB1/CXCL8/DNAJB6/HIF1A/ID2/INSIG1/MAFB/RAD23B/RBBP6/SLC9A3R1/SNAI1/TGFBR1/TNF/TRA2B	14
GO:0051249	regulation of lymphocyte activation	15/232	472/18493	0.000951792	0.0215224	0.0171448	AHR/CD83/CTNNB1/EGR3/GPR183/ID2/IL1B/MAP3K8/NLRP3/PRNP/RIPK2/RUNX3/SOCS6/TNFAIP3/VAV3	15
GO:2000117	negative regulation of cysteine-type endopeptidase activity	6/232	91/18493	0.0010023	0.0225237	0.0179424	CD44/DNAJB6/KLF4/PLAUR/PTGS2/THBS1	6
GO:0032350	regulation of hormone metabolic process	4/232	36/18493	0.00103743	0.0231693	0.0184567	EGR1/HIF1A/IL1B/TNF	4
GO:0001503	ossification	13/232	380/18493	0.00106822	0.0237104	0.0188878	CTNNB1/H3F3B/HIF1A/ID1/ID2/KLF10/MEF2D/PTGS2/SBDS/SNAI1/SRGN/TNF/TOB1	13
GO:0031330	negative regulation of cellular catabolic process	10/232	245/18493	0.00109261	0.0241041	0.0192014	FBP1/MAPKAPK2/MCL1/NAMPT/TOB1/UBE2G2/USP36/USP7/YBX1/ZFP36	10
GO:0002181	cytoplasmic translation	6/232	93/18493	0.00112268	0.0246172	0.0196101	CPEB2/CPEB4/EIF3L/EIF5/ETF1/ZC3H15	6
GO:0050709	negative regulation of protein secretion	7/232	128/18493	0.00116883	0.0254748	0.0202933	IL1B/NDUFAF2/NLRP3/RGCC/SRGN/TNF/TNFAIP3	7
GO:0070646	protein modification by small protein removal	11/232	292/18493	0.00119697	0.0258534	0.0205949	COPS2/HIF1A/JOSD1/NFKBIA/NLRP3/OTUD1/RAD23B/TGFBR1/TNFAIP3/USP36/USP7	11
GO:0031960	response to corticosteroid	8/232	166/18493	0.00120049	0.0258534	0.0205949	CDKN1A/CREBRF/DUSP1/FOSL1/FOXO1/PTGS2/TNF/ZFP36	8
GO:0050710	negative regulation of cytokine secretion	5/232	64/18493	0.00124308	0.0265286	0.0211327	NLRP3/RGCC/SRGN/TNF/TNFAIP3	5
GO:1990823	response to leukemia inhibitory factor	6/232	95/18493	0.00125384	0.0265286	0.0211327	B3GNT2/KDM3A/KLF4/KLF5/PIGA/TWISTNB	6
GO:1990830	cellular response to leukemia inhibitory factor	6/232	95/18493	0.00125384	0.0265286	0.0211327	B3GNT2/KDM3A/KLF4/KLF5/PIGA/TWISTNB	6
GO:0060326	cell chemotaxis	11/232	295/18493	0.001299	0.0273242	0.0217665	CCL3L3/CXCL8/CXCR4/DUSP1/EGR3/GPR183/HBEGF/IL1B/SBDS/THBS1/VAV3	11
GO:0000381	regulation of alternative mRNA splicing, via spliceosome	5/232	65/18493	0.00133311	0.0276439	0.0220212	DYRK1A/RBM7/RBM8A/TRA2B/WTAP	5
GO:1901214	regulation of neuron death	11/232	296/18493	0.00133455	0.0276439	0.0220212	ATF4/BTG2/CDC34/CPEB4/CTNNB1/DDIT3/EGR1/HIF1A/MCL1/NR4A2/PRNP	11
GO:0048565	digestive tract development	7/232	131/18493	0.00133711	0.0276439	0.0220212	CDKN1A/CTNNB1/CXCL8/HIF1A/ID2/KLF5/TNF	7
GO:0002544	chronic inflammatory response	3/232	18/18493	0.00138364	0.0281237	0.0224034	THBS1/TNF/TNFAIP3	3
GO:1900151	regulation of nuclear-transcribed mRNA catabolic process, deadenylation-dependent decay	3/232	18/18493	0.00138364	0.0281237	0.0224034	BTG2/TOB1/ZFP36	3
GO:1900153	positive regulation of nuclear-transcribed mRNA catabolic process, deadenylation-dependent decay	3/232	18/18493	0.00138364	0.0281237	0.0224034	BTG2/TOB1/ZFP36	3
GO:0036294	cellular response to decreased oxygen levels	8/232	170/18493	0.0013976	0.0282488	0.022503	ATF4/CPEB2/CPEB4/EGR1/HIF1A/NAMPT/PTGS2/RGCC	8
GO:2000379	positive regulation of reactive oxygen species metabolic process	6/232	98/18493	0.00147217	0.0295906	0.0235719	CDKN1A/IL1B/KLF4/PTGS2/THBS1/TNF	6
GO:0031331	positive regulation of cellular catabolic process	12/232	347/18493	0.00150732	0.0301297	0.0240014	BTG2/FOXO1/HIF1A/IL1B/RIPK2/RNF139/SH3D19/TNF/TNFAIP3/TOB1/TRIB1/ZFP36	12
GO:0001818	negative regulation of cytokine production	10/232	256/18493	0.00151739	0.0301644	0.024029	CD83/KLF4/NLRP3/PRNP/RGCC/SRGN/THBS1/TNF/TNFAIP3/ZFP36	10
GO:0048024	regulation of mRNA splicing, via spliceosome	6/232	99/18493	0.00155103	0.0306645	0.0244274	DYRK1A/JMJD6/RBM7/RBM8A/TRA2B/WTAP	6
GO:1903039	positive regulation of leukocyte cell-cell adhesion	9/232	214/18493	0.00156523	0.0307772	0.0245172	CD44/CD83/EGR3/IL1B/MAP3K8/NLRP3/RIPK2/RUNX3/TNF	9
GO:0002792	negative regulation of peptide secretion	7/232	135/18493	0.00159032	0.0309342	0.0246422	IL1B/NDUFAF2/NLRP3/RGCC/SRGN/TNF/TNFAIP3	7
GO:0043484	regulation of RNA splicing	7/232	135/18493	0.00159032	0.0309342	0.0246422	CLK1/DYRK1A/JMJD6/RBM7/RBM8A/TRA2B/WTAP	7
HALLMARK_IL2_STAT5_SIGNALING	HALLMARK_IL2_STAT5_SIGNALING	12/115	200/4393	0.00562952	0.0312343	0.0246586	AHR/BHLHE40/CD44/CD83/GABARAPL1/KLF6/MAP3K8/MAPKAPK2/NFIL3/PHLDA1/PRNP/SLC2A3	12
HALLMARK_KRAS_SIGNALING_UP	HALLMARK_KRAS_SIGNALING_UP	12/115	201/4393	0.00585643	0.0312343	0.0246586	CXCR4/EREG/HBEGF/ID2/IL1B/KLF4/MAFB/PLAUR/PPP1R15A/PTGS2/TNFAIP3/TRIB1	12
GO:0043406	positive regulation of MAP kinase activity	10/232	258/18493	0.00160739	0.0310991	0.0247736	CXCR4/DUSP5/IL1B/MAP3K8/MAPKAPK2/PROK2/RIPK2/TGFBR1/THBS1/TNF	10
GO:0042789	mRNA transcription by RNA polymerase II	3/232	19/18493	0.00162795	0.0311636	0.024825	ATF4/DDIT3/HIF1A	3
GO:1903204	negative regulation of oxidative stress-induced neuron death	3/232	19/18493	0.00162795	0.0311636	0.024825	ATF4/CTNNB1/HIF1A	3
GO:0071383	cellular response to steroid hormone stimulus	10/232	259/18493	0.00165399	0.0314954	0.0250893	CREBRF/CTNNB1/FOXO1/KDM3A/MED30/NR1D2/NR4A2/NRIP1/UFM1/ZFP36	10
GO:0002931	response to ischemia	4/232	41/18493	0.00169841	0.032172	0.0256283	CPEB4/EGR1/PER2/PPIF	4
GO:0030595	leukocyte chemotaxis	9/232	217/18493	0.0017221	0.0324338	0.0258369	CCL3L3/CXCL8/CXCR4/DUSP1/GPR183/IL1B/SBDS/THBS1/VAV3	9
GO:0050684	regulation of mRNA processing	7/232	137/18493	0.00173016	0.0324338	0.0258369	DYRK1A/JMJD6/NUDT21/RBM7/RBM8A/TRA2B/WTAP	7
GO:0042110	T cell activation	14/232	451/18493	0.00174065	0.0324622	0.0258594	CD83/CTNNB1/EGR1/EGR3/GPR183/IL1B/JMJD6/MAFB/MAP3K8/NLRP3/PRNP/RIPK2/RUNX3/SOCS6	14
GO:0007517	muscle organ development	13/232	403/18493	0.00180406	0.0333551	0.0265707	ATF3/BTG2/CFL2/COPS2/CTNNB1/EGR1/EGR3/GPCPD1/HBEGF/KLF5/MEF2D/NR1D2/TGFBR1	13
GO:0008630	intrinsic apoptotic signaling pathway in response to DNA damage	6/232	102/18493	0.00180696	0.0333551	0.0265707	BCL2A1/CD44/MCL1/MOAP1/SNAI1/TNF	6
GO:0048662	negative regulation of smooth muscle cell proliferation	5/232	70/18493	0.00185707	0.0337972	0.0269229	CDKN1A/KLF4/SF1/TNFAIP3/TRIB1	5
GO:0045429	positive regulation of nitric oxide biosynthetic process	4/232	42/18493	0.00185894	0.0337972	0.0269229	IL1B/KLF4/PTGS2/TNF	4
GO:1904407	positive regulation of nitric oxide metabolic process	4/232	42/18493	0.00185894	0.0337972	0.0269229	IL1B/KLF4/PTGS2/TNF	4
GO:0030099	myeloid cell differentiation	13/232	405/18493	0.00188417	0.0338205	0.0269415	CTNNB1/GPR183/H3F3B/HIF1A/ID2/JMJD6/KLF10/MAFB/NFKBIA/THBS1/TNF/TRIB1/ZFP36	13
GO:0010042	response to manganese ion	3/232	20/18493	0.00189761	0.0338205	0.0269415	ATF4/HSPA5/PTGS2	3
GO:0032495	response to muramyl dipeptide	3/232	20/18493	0.00189761	0.0338205	0.0269415	NFKBIA/RIPK2/TNFAIP3	3
GO:0060575	intestinal epithelial cell differentiation	3/232	20/18493	0.00189761	0.0338205	0.0269415	CDKN1A/HIF1A/KLF5	3
GO:0009896	positive regulation of catabolic process	13/232	407/18493	0.00196719	0.0345279	0.027505	BTG2/FOXO1/HIF1A/IL1B/MYLIP/RIPK2/RNF139/SH3D19/TNF/TNFAIP3/TOB1/TRIB1/ZFP36	13
GO:0038034	signal transduction in absence of ligand	5/232	71/18493	0.00197768	0.0345279	0.027505	BCL2A1/IL1B/MCL1/MOAP1/TNF	5
GO:0097192	extrinsic apoptotic signaling pathway in absence of ligand	5/232	71/18493	0.00197768	0.0345279	0.027505	BCL2A1/IL1B/MCL1/MOAP1/TNF	5
GO:1903312	negative regulation of mRNA metabolic process	5/232	71/18493	0.00197768	0.0345279	0.027505	DYRK1A/MAPKAPK2/TOB1/YBX1/ZFP36	5
GO:0030330	DNA damage response, signal transduction by p53 class mediator	6/232	104/18493	0.00199457	0.0345279	0.027505	BTG2/CD44/CDKN1A/DYRK1A/RGCC/SNAI1	6
GO:2001237	negative regulation of extrinsic apoptotic signaling pathway	6/232	104/18493	0.00199457	0.0345279	0.027505	IL1B/MCL1/TGFBR1/THBS1/TNF/TNFAIP3	6
GO:0031648	protein destabilization	4/232	43/18493	0.00202968	0.0346242	0.0275817	ID1/MYLIP/PRNP/RNF139	4
GO:0045601	regulation of endothelial cell differentiation	4/232	43/18493	0.00202968	0.0346242	0.0275817	CTNNB1/ID1/IL1B/TNF	4
GO:1902373	negative regulation of mRNA catabolic process	4/232	43/18493	0.00202968	0.0346242	0.0275817	MAPKAPK2/TOB1/YBX1/ZFP36	4
GO:0071236	cellular response to antibiotic	7/232	141/18493	0.00203841	0.0346242	0.0275817	AHR/EGR1/FOXO1/HSPA5/KLF4/PPIF/TNFAIP3	7
GO:0106106	cold-induced thermogenesis	7/232	142/18493	0.00212172	0.0357042	0.028442	ARRDC3/ATF4/CXCR4/DDIT3/ID1/KDM3A/PER2	7
GO:0120161	regulation of cold-induced thermogenesis	7/232	142/18493	0.00212172	0.0357042	0.028442	ARRDC3/ATF4/CXCR4/DDIT3/ID1/KDM3A/PER2	7
GO:0043409	negative regulation of MAPK cascade	8/232	182/18493	0.00214708	0.0359636	0.0286486	ATF3/DUSP1/DUSP5/FOXO1/IL1B/KLF4/MBIP/SLC9A3R1	8
GO:0030728	ovulation	3/232	21/18493	0.00219352	0.0361957	0.0288335	EREG/NRIP1/PTGS2	3
GO:0042359	vitamin D metabolic process	3/232	21/18493	0.00219352	0.0361957	0.0288335	IL1B/SNAI1/TNF	3
GO:0043153	entrainment of circadian clock by photoperiod	3/232	21/18493	0.00219352	0.0361957	0.0288335	BHLHE40/ID2/PER2	3
GO:0055123	digestive system development	7/232	143/18493	0.00220765	0.0361957	0.0288335	CDKN1A/CTNNB1/CXCL8/HIF1A/ID2/KLF5/TNF	7
GO:0061614	pri-miRNA transcription by RNA polymerase II	4/232	44/18493	0.00221096	0.0361957	0.0288335	FOSL1/HIF1A/KLF4/KLF5	4
hsa05163	Human cytomegalovirus infection	11/119	225/7847	0.00058487	0.0342888	0.0301064	468/414062/1026/1499/3576/7852/10672/3553/4792/5743/7124	11
hsa04064	NF-kappa B signaling pathway	7/119	100/7847	0.000772211	0.0342888	0.0301064	597/3576/3553/4792/5743/7124/7128	7
hsa04141	Protein processing in endoplasmic reticulum	9/119	165/7847	0.000864963	0.0342888	0.0301064	468/1649/3309/9373/23645/5887/22872/7327/80700	9
hsa04625	C-type lectin receptor signaling pathway	7/119	104/7847	0.000975037	0.0342888	0.0301064	1960/3553/9261/4792/114548/5743/7124	7
hsa04668	TNF signaling pathway	7/119	110/7847	0.00135559	0.0346213	0.0303983	468/3553/1326/4792/5743/7124/7128	7
hsa05134	Legionellosis	5/119	55/7847	0.0014004	0.0346213	0.0303983	1195/3576/3553/4792/7124	5
hsa04621	NOD-like receptor signaling pathway	9/119	178/7847	0.00147674	0.0346213	0.0303983	3576/23710/3553/10135/4792/114548/8767/7124/7128	9
GO:0043367	CD4-positive, alpha-beta T cell differentiation	5/232	74/18493	0.00237386	0.0386875	0.0308186	CD83/GPR183/NLRP3/RIPK2/RUNX3	5
hsa05020	Prion diseases	4/119	35/7847	0.00183104	0.0351815	0.0308902	1958/3309/3553/5621	4
hsa05167	Kaposi sarcoma-associated herpesvirus infection	9/119	186/7847	0.00200084	0.0351815	0.0308902	1026/1499/3576/23710/3091/9261/4792/5743/7538	9
hsa05202	Transcriptional misregulation in cancer	9/119	186/7847	0.00200084	0.0351815	0.0308902	597/1026/3576/1649/2308/3021/3398/51274/8864	9
GO:1900034	regulation of cellular response to heat	4/232	45/18493	0.00240309	0.0389883	0.0310581	DNAJB6/DNAJC2/DNAJC7/MAPKAPK2	4
GO:0051098	regulation of binding	12/232	369/18493	0.00250868	0.0399549	0.0318282	CTNNB1/DDIT3/HSPA5/ID1/ID2/KLF4/MAPRE1/NFKBIA/PER2/PLAUR/RIPK2/TGFBR1	12
GO:0032703	negative regulation of interleukin-2 production	3/232	22/18493	0.00251653	0.0399549	0.0318282	PRNP/TNFAIP3/ZFP36	3
GO:0042094	interleukin-2 biosynthetic process	3/232	22/18493	0.00251653	0.0399549	0.0318282	IL1B/IL1RAP/ZFP36	3
GO:0000380	alternative mRNA splicing, via spliceosome	5/232	75/18493	0.00251789	0.0399549	0.0318282	DYRK1A/RBM7/RBM8A/TRA2B/WTAP	5
GO:1903313	positive regulation of mRNA metabolic process	5/232	75/18493	0.00251789	0.0399549	0.0318282	BTG2/NUDT21/TOB1/TRA2B/ZFP36	5
GO:0016579	protein deubiquitination	10/232	276/18493	0.00262866	0.0412076	0.032826	HIF1A/JOSD1/NFKBIA/NLRP3/OTUD1/RAD23B/TGFBR1/TNFAIP3/USP36/USP7	10
GO:0072593	reactive oxygen species metabolic process	10/232	276/18493	0.00262866	0.0412076	0.032826	CDKN1A/FOXO1/HIF1A/IL1B/KLF4/NDUFAF2/PTGS2/SLC25A33/THBS1/TNF	10
GO:1901342	regulation of vasculature development	13/232	421/18493	0.00263702	0.0412076	0.032826	CTNNB1/CXCL8/EGR1/HIF1A/ID1/IL1B/KLF4/PROK2/PTGS2/RGCC/THBS1/TNFAIP3/TNFRSF12A	13
GO:0071902	positive regulation of protein serine/threonine kinase activity	11/232	323/18493	0.00264239	0.0412076	0.032826	CCNY/CXCR4/DUSP5/IL1B/MAP3K8/MAPKAPK2/PROK2/RIPK2/TGFBR1/THBS1/TNF	11
GO:2000116	regulation of cysteine-type endopeptidase activity	9/232	232/18493	0.00270593	0.0420174	0.0334711	CD44/DNAJB6/KLF4/NLRP3/PLAUR/PTGS2/RIPK2/THBS1/TNF	9
GO:0045446	endothelial cell differentiation	6/232	111/18493	0.00276886	0.0424138	0.0337869	CTNNB1/ID1/IL1B/MYADM/RAP2C/TNF	6
GO:0036293	response to decreased oxygen levels	11/232	325/18493	0.00277036	0.0424138	0.0337869	ATF4/CPEB2/CPEB4/CXCR4/EGR1/HIF1A/NAMPT/NR4A2/PTGS2/RGCC/THBS1	11
GO:0043370	regulation of CD4-positive, alpha-beta T cell differentiation	4/232	47/18493	0.00282122	0.0424138	0.0337869	CD83/NLRP3/RIPK2/RUNX3	4
GO:0045646	regulation of erythrocyte differentiation	4/232	47/18493	0.00282122	0.0424138	0.0337869	HIF1A/ID2/MAFB/ZFP36	4
GO:0046638	positive regulation of alpha-beta T cell differentiation	4/232	47/18493	0.00282122	0.0424138	0.0337869	CD83/NLRP3/RIPK2/RUNX3	4
GO:0120163	negative regulation of cold-induced thermogenesis	4/232	47/18493	0.00282122	0.0424138	0.0337869	ARRDC3/ATF4/DDIT3/ID1	4
GO:0042176	regulation of protein catabolic process	12/232	375/18493	0.00286019	0.0424138	0.0337869	AZIN1/FOXO1/IL1B/MYLIP/RAD23B/RNF139/SH3D19/TNF/TNFAIP3/TRIB1/UBE2G2/USP7	12
GO:0009110	vitamin biosynthetic process	3/232	23/18493	0.00286743	0.0424138	0.0337869	IL1B/SNAI1/TNF	3
GO:0051043	regulation of membrane protein ectodomain proteolysis	3/232	23/18493	0.00286743	0.0424138	0.0337869	IL1B/SH3D19/TNF	3
GO:0031214	biomineral tissue development	7/232	150/18493	0.00288679	0.0424138	0.0337869	ATF4/FOXO1/HIF1A/KLF10/PTGS2/SBDS/SRGN	7
GO:1903707	negative regulation of hemopoiesis	7/232	150/18493	0.00288679	0.0424138	0.0337869	CTNNB1/ID2/MAFB/NFKBIA/RUNX3/TRIB1/ZFP36	7
GO:1990845	adaptive thermogenesis	7/232	150/18493	0.00288679	0.0424138	0.0337869	ARRDC3/ATF4/CXCR4/DDIT3/ID1/KDM3A/PER2	7
GO:0043401	steroid hormone mediated signaling pathway	8/232	191/18493	0.00289278	0.0424138	0.0337869	CREBRF/CTNNB1/KDM3A/MED30/NR1D2/NR4A2/NRIP1/UFM1	8
GO:0014013	regulation of gliogenesis	6/232	112/18493	0.00289558	0.0424138	0.0337869	CTNNB1/CXCR4/GPR183/ID2/IL1B/TNF	6
GO:0014706	striated muscle tissue development	12/232	379/18493	0.00311603	0.0454138	0.0361767	ATF3/BTG2/CFL2/COPS2/CTNNB1/EGR1/GPCPD1/ID2/KLF5/MEF2D/NR1D2/TGFBR1	12
GO:0031667	response to nutrient levels	14/232	481/18493	0.0031255	0.0454138	0.0361767	ATF3/ATF4/CDKN1A/CPEB4/DDIT3/FOXO1/GABARAPL1/HSPA5/IL1B/KLF10/MAP1LC3B/NAMPT/PTGS2/ZFP36	14
GO:0002761	regulation of myeloid leukocyte differentiation	6/232	114/18493	0.00316198	0.0457601	0.0364526	CTNNB1/ID2/KLF10/MAFB/TNF/TRIB1	6
GO:0051403	stress-activated MAPK cascade	10/232	284/18493	0.00322428	0.0462914	0.0368758	DUSP1/FOXO1/IL1B/MAP3K8/MAPKAPK2/RELL1/RIPK2/TNF/TRIB1/ZFP36	10
GO:0060070	canonical Wnt signaling pathway	10/232	284/18493	0.00322428	0.0462914	0.0368758	CCNY/CTNNB1/DDIT3/EGR1/FOXO1/KLF4/NR4A2/RAB5A/SLC9A3R1/TMEM170B	10
GO:0045765	regulation of angiogenesis	12/232	381/18493	0.00325074	0.0464869	0.0370315	CTNNB1/CXCL8/HIF1A/ID1/IL1B/KLF4/PROK2/PTGS2/RGCC/THBS1/TNFAIP3/TNFRSF12A	12
GO:0045599	negative regulation of fat cell differentiation	4/232	49/18493	0.00328659	0.0468145	0.0372925	DDIT3/FOXO1/INSIG1/TNF	4
GO:0048194	Golgi vesicle budding	5/232	80/18493	0.0033347	0.0473135	0.03769	ARFGAP3/CNIH1/INSIG1/PPP6C/SEC31A	5
GO:0016049	cell growth	14/232	485/18493	0.00336451	0.047365	0.0377311	CDKN1A/CTNNB1/FBP1/H3F3B/HBEGF/ING1/MEX3C/OSGIN2/PLAA/SGK1/SLC25A33/TGFBR1/TNFRSF12A/TSPYL2	14
GO:0022613	ribonucleoprotein complex biogenesis	14/232	485/18493	0.00336451	0.047365	0.0377311	BRIX1/C1D/EIF3L/EIF5/GTF3A/NOP58/NUDT21/RCL1/RIOK3/SBDS/SF1/SNRPC/STRAP/USP36	14
GO:0032088	negative regulation of NF-kappaB transcription factor activity	5/232	81/18493	0.00351847	0.0492293	0.0392161	KLF4/NFKBIA/NLRP3/TNFAIP3/USP7	5
GO:0045668	negative regulation of osteoblast differentiation	4/232	50/18493	0.00353776	0.0492293	0.0392161	ID1/ID2/TNF/TOB1	4
GO:1902369	negative regulation of RNA catabolic process	4/232	50/18493	0.00353776	0.0492293	0.0392161	MAPKAPK2/TOB1/YBX1/ZFP36	4
GO:0009648	photoperiodism	3/232	25/18493	0.00365591	0.0506785	0.0403706	BHLHE40/ID2/PER2	3
GO:2000677	regulation of transcription regulatory region DNA binding	4/232	51/18493	0.00380166	0.0524977	0.0418197	CTNNB1/DDIT3/KLF4/PER2	4
hsa05131	Shigellosis	5/119	65/7847	0.00294886	0.0478622	0.0420242	81873/960/3576/4792/8767	5
GO:0034637	cellular carbohydrate biosynthetic process	5/232	83/18493	0.00390766	0.0535528	0.0426602	B3GNT2/B3GNT5/CSGALNACT2/FBP1/PER2	5
GO:0045582	positive regulation of T cell differentiation	5/232	83/18493	0.00390766	0.0535528	0.0426602	CD83/EGR3/NLRP3/RIPK2/RUNX3	5
hsa05219	Bladder cancer	4/119	41/7847	0.00330264	0.0497754	0.0437041	1026/3576/1839/7057	4
GO:0051051	negative regulation of transport	14/232	495/18493	0.00402814	0.0549955	0.0438095	ATF4/IL1B/INSIG1/NDUFAF2/NLRP3/PPIF/PTGS2/RGCC/SLC9A3R1/SRGN/THBS1/TNF/TNFAIP3/UBE2G2	14
GO:0002763	positive regulation of myeloid leukocyte differentiation	4/232	52/18493	0.00407858	0.0551194	0.0439082	ID2/KLF10/TNF/TRIB1	4
GO:0000188	inactivation of MAPK activity	3/232	26/18493	0.00409489	0.0551194	0.0439082	DUSP1/DUSP5/MBIP	3
GO:1903959	regulation of anion transmembrane transport	3/232	26/18493	0.00409489	0.0551194	0.0439082	PER2/PRNP/THBS1	3
GO:0008625	extrinsic apoptotic signaling pathway via death domain receptors	5/232	84/18493	0.00411339	0.0551194	0.0439082	ATF3/MOAP1/THBS1/TNF/TNFAIP3	5
GO:2000177	regulation of neural precursor cell proliferation	5/232	84/18493	0.00411339	0.0551194	0.0439082	BTG2/CTNNB1/FOXO1/HIF1A/ID2	5
GO:1904035	regulation of epithelial cell apoptotic process	5/232	85/18493	0.00432673	0.0576141	0.0458955	RGCC/THBS1/TNF/TNFAIP3/ZFP36	5
GO:0060537	muscle tissue development	12/232	395/18493	0.00433141	0.0576141	0.0458955	ATF3/BTG2/CFL2/COPS2/CTNNB1/EGR1/GPCPD1/ID2/KLF5/MEF2D/NR1D2/TGFBR1	12
GO:0050680	negative regulation of epithelial cell proliferation	7/232	162/18493	0.00441042	0.0584502	0.0465616	EREG/RGCC/RUNX3/STRAP/TGFBR1/THBS1/TNF	7
GO:0010631	epithelial cell migration	11/232	346/18493	0.00444067	0.0586363	0.0467098	EGR3/HBEGF/HIF1A/ID1/KLF4/MAPRE2/PTGS2/RGCC/STRAP/TGFBR1/THBS1	11
GO:0001078	proximal promoter DNA-binding transcription repressor activity, RNA polymerase II-specific	9/238	169/17632	0.000491923	0.0559408	0.0468575	ATF3/BHLHE40/BTG2/ETS2/FOXO1/IRF2BP2/NFIL3/NR1D2/SNAI1	9
GO:0001085	RNA polymerase II transcription factor binding	8/238	140/17632	0.000634252	0.0559408	0.0468575	AHR/ATF4/BHLHE40/CTNNB1/ID1/ID2/KLF4/NOP58	8
GO:0035259	glucocorticoid receptor binding	3/238	14/17632	0.000791879	0.0559408	0.0468575	ETS2/NR4A2/NRIP1	3
GO:0043022	ribosome binding	5/238	55/17632	0.000862655	0.0559408	0.0468575	CPEB2/CPEB4/ETF1/HSPA5/SBDS	5
GO:0031072	heat shock protein binding	7/238	115/17632	0.000952184	0.0559408	0.0468575	AHR/DNAJB6/DNAJC2/DNAJC7/HIF1A/HSPA5/ZFP36	7
GO:0045785	positive regulation of cell adhesion	12/232	397/18493	0.00450692	0.0592947	0.0472343	CD44/CD83/EGR3/IL1B/MAP3K8/MYADM/NINJ1/NLRP3/RIPK2/RUNX3/TNF/VAV3	12
GO:0022409	positive regulation of cell-cell adhesion	9/232	251/18493	0.00453956	0.0594545	0.0473615	CD44/CD83/EGR3/IL1B/MAP3K8/NLRP3/RIPK2/RUNX3/TNF	9
GO:0009649	entrainment of circadian clock	3/232	27/18493	0.00456454	0.0594545	0.0473615	BHLHE40/ID2/PER2	3
GO:0051216	cartilage development	8/232	206/18493	0.00456837	0.0594545	0.0473615	CD44/CTNNB1/HIF1A/MEF2D/MEX3C/RUNX3/SNAI1/TGFBR1	8
GO:0035257	nuclear hormone receptor binding	8/238	152/17632	0.00108463	0.0566418	0.0474446	C1D/CTNNB1/ETS2/HIF1A/KDM3A/MED30/NR4A2/NRIP1	8
GO:0071241	cellular response to inorganic substance	8/232	207/18493	0.00470203	0.0608719	0.0484907	ATF4/FBP1/FOXO1/HSPA5/ID2/PPIF/PRNP/PTGS2	8
GO:0090132	epithelium migration	11/232	349/18493	0.00473372	0.0608719	0.0484907	EGR3/HBEGF/HIF1A/ID1/KLF4/MAPRE2/PTGS2/RGCC/STRAP/TGFBR1/THBS1	11
GO:0006094	gluconeogenesis	5/232	87/18493	0.0047769	0.0608719	0.0484907	ATF3/ATF4/FBP1/FOXO1/PER2	5
GO:0035710	CD4-positive, alpha-beta T cell activation	5/232	87/18493	0.0047769	0.0608719	0.0484907	CD83/GPR183/NLRP3/RIPK2/RUNX3	5
GO:1900407	regulation of cellular response to oxidative stress	5/232	87/18493	0.0047769	0.0608719	0.0484907	ATF4/CTNNB1/HIF1A/MCL1/TNF	5
GO:0043491	protein kinase B signaling	9/232	253/18493	0.00477823	0.0608719	0.0484907	DDIT3/EREG/HBEGF/IL1B/KLF4/SLC9A3R1/TGFBR1/THBS1/TNF	9
GO:0060759	regulation of response to cytokine stimulus	7/232	165/18493	0.00487192	0.0618478	0.049268	CREBRF/ELF1/HIF1A/KLF4/RIPK2/TNF/TNFAIP3	7
GO:0003158	endothelium development	6/232	125/18493	0.00496609	0.06226	0.0495964	CTNNB1/ID1/IL1B/MYADM/RAP2C/TNF	6
GO:0016051	carbohydrate biosynthetic process	8/232	209/18493	0.00497834	0.06226	0.0495964	ATF3/ATF4/B3GNT2/B3GNT5/CSGALNACT2/FBP1/FOXO1/PER2	8
GO:0043281	regulation of cysteine-type endopeptidase activity involved in apoptotic process	8/232	209/18493	0.00497834	0.06226	0.0495964	CD44/DNAJB6/KLF4/NLRP3/PLAUR/PTGS2/THBS1/TNF	8
GO:0070936	protein K48-linked ubiquitination	4/232	55/18493	0.00499044	0.06226	0.0495964	CDC34/TNFAIP3/UBE2G2/UBE2Q2	4
GO:1903428	positive regulation of reactive oxygen species biosynthetic process	4/232	55/18493	0.00499044	0.06226	0.0495964	IL1B/KLF4/PTGS2/TNF	4
GO:0051091	positive regulation of DNA-binding transcription factor activity	9/232	255/18493	0.00502655	0.0624951	0.0497837	CTNNB1/DDIT3/FOSL1/IL1B/IL1RAP/NLRP3/RGCC/RIPK2/TNF	9
GO:0002675	positive regulation of acute inflammatory response	3/232	28/18493	0.00506549	0.0625492	0.0498268	IL1B/PTGS2/TNF	3
GO:0048730	epidermis morphogenesis	3/232	28/18493	0.00506549	0.0625492	0.0498268	CTNNB1/KLF4/SNAI1	3

## Sheet: Top 100 genes (Fig5d)
gene	baseMean	log2FoldChange	lfcSE	stat	pvalue	padj
HBEGF	118.358827756271	2.11622514437025	0.222818584869912	9.49369903602983	2.22978164280306e-21	1.29048612577227e-17
KLHL15	109.837688338534	2.05238190777918	0.205518884143066	9.93942528050477	2.80440411889858e-23	3.2460977676251e-19
PDK4	148.566711178902	1.90624471014394	0.219076284088575	-8.70550228254004	3.16171403241068e-18	9.71470314965359e-15
RGCC	440.418425126591	1.87487048517253	0.243907704795889	7.92215189626539	2.33434894185485e-15	2.45637172745181e-12			HD
NFIL3	585.150896629828	1.75399228999975	0.20990082897612	8.37254442401334	5.63872560830291e-17	9.32403555944373e-14			patients
ID2	846.59342206888	1.70907155754087	0.198332816399687	8.62556930502758	6.37746009712549e-18	1.23031834373713e-14
GPR183	504.531382608749	1.68795453236936	0.21895268906677	7.73391096892931	1.04291982782961e-14	1.00598308392732e-11
GIMAP7	274.502546333537	1.61620738399334	0.195878792554298	-8.24824104796445	1.60742886201707e-16	2.06733211976085e-13
CD83	143.350926252193	1.58609103137981	0.237958564674731	6.72594742921601	1.74453545894701e-11	8.41374914054652e-09
GABARAPL1	97.2845864516766	1.5637220479781	0.229023327141813	6.84224239729259	7.79630195034077e-12	4.51210975375972e-09
CDKN1A	277.35018134105	1.53428832359261	0.176738630093611	8.67386215050211	4.17705935742879e-18	9.71470314965359e-15
ID1	49.6873063945663	1.51175831750211	0.246563592133961	6.25211394844606	4.04933763731811e-10	1.30197453199881e-07
GIMAP8	210.983821534243	1.46919793359987	0.214781581763359	-6.84662232339951	7.56139931867455e-12	4.51210975375972e-09
SGK1	498.34924356151	1.45995645581172	0.202871528406278	7.20180412068636	5.94210160538635e-13	4.91284472016764e-10
CXCL8	404.933772288209	1.43885926917425	0.245107306418128	5.99077259447143	2.08846497328364e-09	5.89609318677026e-07
PPP1R10	310.534418605011	1.40812608681569	0.172307834372142	-8.16677436213209	3.1674453576953e-16	3.66631800153231e-13
CFL2	26.4621385443998	1.40326331560938	0.208782467023447	6.63751019310809	3.19025906479627e-11	1.42027879519296e-08
SBDS	121.708923868355	1.37722183234949	0.193318065900021	7.1136598730505	1.13005444108466e-12	8.72025343703662e-10
C16orf87	86.1470480987985	1.34947093317766	0.216863618083938	6.21813533430286	5.03097562786299e-10	1.57387953763552e-07
PTGS2	134.206023130262	1.34608516466653	0.19913675154403	6.75304988053406	1.44769141053942e-11	7.6168309440881e-09
PI4K2A	80.9651918234933	1.32865182711245	0.19338927489229	6.85271719574041	7.24602484289722e-12	4.51210975375972e-09
MAFB	260.93259298201	1.29901250268316	0.204429870043232	6.35608720790914	2.06957562232289e-10	7.4340958853161e-08
TWISTNB	28.338003493322	1.28693036445451	0.219476886839354	5.81944460205752	5.90434885259763e-09	1.45410293550676e-06
NAMPT	1456.80276672267	1.28218074397507	0.153668843808038	8.34337140107273	7.22019516991759e-17	1.04467198864745e-13
KLF5	61.7821079513157	1.28070501064016	0.232113497783628	5.52224793870565	3.3468974322021e-08	6.56615894537954e-06
ZBTB10	33.2334132175034	1.27916071398143	0.211105284618264	6.01771671814753	1.76894404563521e-09	5.11888183205688e-07
IL1B	965.162149526184	1.25661083200259	0.230823285117704	5.46737591653098	4.56746728680341e-08	8.66695636799172e-06
NLRC4	151.794880950485	1.25109746151104	0.210240232953862	-5.9504256704954	2.67446008997448e-09	7.31745492836475e-07
BHLHE40	336.176918800183	1.23331061577679	0.196973653497739	6.26206789181449	3.79905458826212e-10	1.25640162454669e-07
TRIB1	389.299893505005	1.21013042878299	0.182808129623844	6.61867355964897	3.62436208743648e-11	1.5537774504473e-08
SLC25A33	40.1892817475941	1.20363262031246	0.183689094254822	6.5141538901814	7.31005248548454e-11	3.0219234828387e-08
PTS	96.7995825727459	1.19443231733009	0.216653142050203	5.51238020527961	3.54013140209568e-08	6.82950349654291e-06
DDIT3	69.3434350785029	1.19200882682109	0.187134701434834	6.35242702061833	2.11943986363223e-10	7.4340958853161e-08
TNFRSF12A	198.635728235595	1.18467179803464	0.195287281050584	6.06418126078862	1.32627514905882e-09	3.93631662829636e-07
EAF1	292.982737135387	1.17258255765931	0.20438097833007	5.7390902365616	9.51864950818308e-09	2.24853812361672e-06
ETF1	183.584326090427	1.16943501162171	0.160462046905126	7.28117416750149	3.30927107010166e-13	2.9465240489559e-10
RBM7	114.812936793332	1.16719114546595	0.182169307309112	6.39869243204665	1.56713152245123e-10	5.96567728160563e-08
OSGIN2	140.723281200899	1.16645839954898	0.172947928586256	6.73693954218671	1.61757444543699e-11	8.14061921997094e-09
CSRNP1	113.98499932972	1.16571782364703	0.184318566804979	6.31609697633485	2.6825175419396e-10	9.13239427880908e-08
CD69	68.4590304433012	1.15332197196528	0.212069796630398	5.42999126201182	5.63568112407198e-08	1.05214530663118e-05
EGR1	623.521042611469	1.15304247352384	0.243651873133008	4.78288663738049	1.72795586668882e-06	0.000206196795432197
RNF139	226.954746516168	1.1399510402398	0.206063782428766	5.53347125622001	3.13954452950326e-08	6.33204663093257e-06
SLC2A14	470.675324698668	1.13847651037198	0.193583298583914	5.88208215948968	4.05137132188184e-09	1.04985015961946e-06
MAPK6	229.058346438498	1.12834052580712	0.204011582760576	5.53162030249056	3.17286137878263e-08	6.33204663093257e-06
PMP22	53.3003990782823	1.12332178141422	0.221109806799795	5.07275303927506	3.92101226222205e-07	5.81868165836157e-05
EREG	99.8924089277687	1.12100988324798	0.19222091046028	5.8243064183247	5.73502693537575e-09	1.44310732123857e-06
CCL3L3	95.774561422433	1.11956320037182	0.22219139125426	5.04010670090586	4.65272366006666e-07	6.56771662991118e-05
EDC3	100.222949840593	1.11526604492668	0.241702763599133	-4.64346985330169	3.42606003127125e-06	0.000369661806413821
ARHGAP25	115.344521672774	1.115017637824	0.172522194837401	-6.45358452702086	1.09235028707395e-10	4.35998433547621e-08
CCR2	352.064702463666	1.07749203231018	0.21649382027313	-4.98203157482909	6.29201646844547e-07	8.46861518863446e-05
IRF2BP2	520.784064146761	1.07591095803497	0.124012302515545	8.67333593419002	4.19641604736656e-18	9.71470314965359e-15
ATF3	92.432003637972	1.07565507923995	0.235945577578447	4.57269608526891	4.8148827372058e-06	0.000495554299439849
NFE2	119.662113106511	1.0575641279788	0.215956410606395	-4.89736862818891	9.71285269623428e-07	0.000122202467346643
ZNF780A	42.8553516262385	1.05172880560961	0.198014009523796	-5.2926241101319	1.20573587575929e-07	2.14713734798674e-05
ZBTB43	70.7395167983915	1.05091415608528	0.200058355181924	5.24491637753549	1.56353224928369e-07	2.70117698290429e-05
FOSL1	94.2641385285846	1.05060208293775	0.238374791619631	4.42382697560477	9.69676903046202e-06	0.000827424716167441
GBP5	232.661839571616	1.03962157859577	0.238795619555509	-4.37464844227184	1.21628334200365e-05	0.000977672200256404
GIMAP1-GIMAP5	76.2559826887932	1.02862303515019	0.220063706496991	-4.67253621657819	2.97503036526595e-06	0.000331115158441859
FCAR	236.275347470857	1.02861814162692	0.212603103390729	4.84090177799407	1.29251249756283e-06	0.000159157788928614
RNF8	301.146026402799	1.02798524429214	0.23207261065662	-4.44182023550404	8.92010687247906e-06	0.000800389434487946
COQ10B	172.645347316103	1.02137307890344	0.230733488237876	4.43662512440723	9.13802278158852e-06	0.000810267092415142
CMKLR1	142.763103344548	1.01844269931553	0.206342203543626	-4.93459803291287	8.03159973120946e-07	0.000105642916919034
AZIN1	389.5654483878	1.01799908049344	0.196693260749874	5.1765036953244	2.26082576567445e-07	3.68578285037771e-05
ZNF217	560.276025210778	1.01384463367949	0.172384097016585	-5.88085642607093	4.08149090132834e-09	1.04985015961946e-06
YBX1	687.175993199702	1.00973560438669	0.157859739638902	6.39573976283107	1.59771918557041e-10	5.96567728160563e-08
CCDC59	725.793669884484	1.00052988484862	0.195239852950396	5.12608798529304	2.95824401594412e-07	4.6272533087234e-05
DNAJC2	48.8116813427774	0.999770556476134	0.22520228747303	4.4358682231436	9.17019344331607e-06	0.000810267092415142
C17orf80	74.1839466647236	0.998482782054344	0.231240656123565	-4.32226638995683	1.54434565561968e-05	0.00117603953709196
SAMD9L	136.360576544256	0.997511021545902	0.227406811967907	-4.39225171533552	1.12182708553825e-05	0.000924039046970238
SH2D3C	148.606490991289	0.992949559149182	0.174859747298162	-5.67389610281152	1.39585809798591e-08	3.04850141211075e-06
TCTEX1D4	56.6460576835196	0.992732779009964	0.209978149333987	4.72116706280705	2.34495228454914e-06	0.000266106104839767
RNF219	45.1808334919196	0.987932287777792	0.206362646156054	-4.77495535555746	1.79747125640418e-06	0.000210158886796751
PLEKHF2	77.2832299733959	0.98434501695468	0.21825686963536	4.509114454742	6.50987832988078e-06	0.000633208753515715
PRC1	26.7543912871597	0.97844606162463	0.23529785391927	4.15182970465705	3.29827660765541e-05	0.00213282411919616
IFIT3	251.427944107258	0.968603570393229	0.238378967248675	-4.07981704908715	4.50711589950276e-05	0.00271718054878877
RASGEF1B	234.461174367485	0.966026758244766	0.238555826841269	4.06616988507015	4.77921026241652e-05	0.00280745367514392
SLC2A3	643.433889274184	0.962354610817495	0.17987931540666	5.35007117201221	8.79196483182182e-08	1.59010926450527e-05
CD53	353.074629327848	0.960432069317317	0.143693565380873	6.68187268373883	2.35907942057224e-11	1.09225377172495e-08
TMEM170B	299.762522894185	0.955542342283237	0.137411063043711	6.95117781146364	3.62248932446428e-12	2.62064462066712e-09
KBTBD2	42.0389719646677	0.953307635044738	0.229454909819429	4.15318728803728	3.27876171019115e-05	0.00213211611210464
EXOSC3	77.059994476976	0.952673354372211	0.234768138984648	-4.0650419196235	4.80238296050536e-05	0.00280745367514392
PYROXD1	123.732059532009	0.943279948643957	0.209404292371424	4.50392505918398	6.67097392361519e-06	0.000642219405795704
NABP1	287.402607780217	0.941496747208319	0.183987191095504	-5.11628059454896	3.11619383625041e-07	4.80932582061314e-05
TBC1D7	57.9490015134366	0.937065996675616	0.235721583126681	3.98175608802669	6.84079620456059e-05	0.00358290570442484
PDZD8	140.572100546957	0.936263818554681	0.205198555007301	4.56222622423747	5.06140688997081e-06	0.000505049868546656
TMEM60	198.845160682398	0.936167070155383	0.213642842729074	-4.38357684943186	1.16746438443098e-05	0.000951647904914692
NR1D2	109.767188517547	0.932117556963937	0.209340517719874	4.451809653842	8.51496307711593e-06	0.000770005450137632
STRADA	136.610823392108	0.929210571768431	0.239867002860537	-3.88890271911266	0.000100698468116093	0.0047966451376287
TGFBR1	129.400115599047	0.920736735984318	0.1875359983031	4.90686792736257	9.254230344204e-07	0.000118536539313777
PPP1R15A	984.176696577578	0.919108882292269	0.174306490995567	5.27312312350875	1.34121517657097e-07	2.35220691951652e-05
FCGR1B	231.982188205299	0.918316036419345	0.176435737678328	-5.20322717400986	1.95857205082342e-07	3.23863878404015e-05
TGFBRAP1	57.1404085439164	0.915528483458407	0.20640750307597	4.42984467681126	9.43009824718601e-06	0.000820702159482542
DDX58	32.7871683053983	0.915311596315742	0.202561320671222	-4.50257574934556	6.71348147743241e-06	0.000642219405795704
PROK2	157.743278702388	0.914840572395945	0.233200882736784	3.93078886388956	8.46676010284793e-05	0.00427959599084999
PLAUR	453.393851392963	0.907785241133988	0.191962798558731	4.72946851788358	2.25108357041771e-06	0.000257983092352326
MPHOSPH8	35.7093457397066	0.905118325428656	0.235050621749575	-3.84891644731301	0.000118641462908569	0.00547676674260224
FCGR3B	123.790254383136	0.902735055942005	0.230282214742961	-3.92554993089127	8.65318175572664e-05	0.00433595579318337
MX1	453.354842531639	0.902177437076239	0.235534827812064	-3.84160438018594	0.000122232736239189	0.0055922684662791
TRMT6	132.240460143511	0.893420242339114	0.187383812051877	4.7655739933471	1.88316770869439e-06	0.000217976662281376
RNF111	144.871359333619	0.892043542429912	0.217771106349346	-4.09757893621513	4.17493820141642e-05	0.00261215728007541
