# Supplementary material for: CD163+ tumor‐associated macrophage accumulation in breast cancer patients reflects both local differentiation signals and systemic skewing of monocytes
Source: Clin Transl Immunology. 2020 Feb 13;9(2):e1108. doi: 10.1002/cti2.1108 (PMC7017151; doi:10.1002/cti2.1108)
Supplement: Supplementary file 7 [file CTI2-9-e1108-s007.xlsx]

## Sheet: DEG_HD x Sensitive (Fig6d)
index	gene	baseMean	log2FoldChange	lfcSE	stat	pvalue	padj
1	AHR	1265.84	0.844473	0.181255	4.61266	3.97546e-06	0.000474355
2	AIM2	88.1327	-0.900702	0.251855	-3.51758	0.000435506	0.0213761
3	ALYREF	72.3843	0.819978	0.256973	3.17933	0.00147616	0.0490472
4	ARHGAP25	115.345	-0.994996	0.203737	-4.75814	1.95381e-06	0.000269765
5	ARL4A	75.1331	0.852015	0.266664	3.22997	0.00123802	0.0433842
6	ARL4C	133.529	1.21525	0.231372	5.36486	8.10139e-08	2.52581e-05
7	ATF4	596.433	0.926243	0.187487	4.86543	1.14207e-06	0.000180952
8	AVL9	66.9629	-0.956049	0.262021	-3.6032	0.000314321	0.016784
9	AZIN1	389.565	0.900559	0.228972	3.75109	0.000176065	0.0106661
10	B3GNT2	68.5916	0.855314	0.213094	3.95553	7.63665e-05	0.00527202
11	B3GNT5	241.11	1.15289	0.264061	4.50399	6.66885e-06	0.000724207
12	BCAT1	38.4093	0.872831	0.247973	3.35511	0.000793348	0.0326286
13	BHLHE40	336.177	1.29617	0.229546	5.5174	3.44042e-08	1.18756e-05
14	BNIP2	348.232	0.675814	0.203151	3.27735	0.00104786	0.038803
15	BRPF1	63.3288	0.932876	0.18696	4.86843	1.1249e-06	0.000180952
16	BTG2	459.517	0.959012	0.171957	5.58393	2.35147e-08	8.74113e-06
17	BTN2A2	130.483	-0.841774	0.20247	-4.09547	4.21313e-05	0.00336528
18	C14orf119	58.4275	-0.847527	0.259042	-3.17399	0.00150358	0.0492612
19	C16orf72	144.559	0.680933	0.156652	4.29281	1.76424e-05	0.00165548
20	C16orf87	86.147	1.14565	0.232097	4.55085	5.34298e-06	0.000614761
21	CCDC59	725.794	0.845522	0.223759	3.58373	0.000338721	0.0178893
22	CCL3L3	95.7746	1.18741	0.252861	4.5679	4.92646e-06	0.000580661
23	CCM2	72.6113	-0.968039	0.226268	-4.22189	2.42268e-05	0.00210947
24	CCNL1	1054.08	0.759108	0.167055	4.44544	8.77122e-06	0.000931581
25	CCR2	352.065	-0.982088	0.248962	-3.78099	0.000156203	0.00967757
26	CD38	50.9751	-0.912041	0.266111	-3.35541	0.000792471	0.0326286
27	CD53	353.075	0.894059	0.175081	4.99471	5.89246e-07	0.000111668
28	CD69	68.459	1.28611	0.242513	5.15668	2.51367e-07	5.5215e-05
29	CD83	143.351	1.42101	0.260744	4.94908	7.45641e-07	0.000135974
30	CDKN1A	277.35	1.36186	0.199996	6.54636	5.89566e-11	4.74846e-08
31	CEP104	83.6296	-0.772461	0.232393	-3.35752	0.000786442	0.0326286
32	CIITA	430.703	-0.778901	0.219863	-3.51096	0.000446497	0.021577
33	CISH	45.3869	-0.867875	0.192729	-4.52419	6.06283e-06	0.000673532
34	CKAP4	232.238	0.683718	0.180797	3.75037	0.000176572	0.0106661
35	CLEC2D	124.794	-0.790659	0.232536	-3.33877	0.000841496	0.0338877
36	CMKLR1	142.763	-0.984943	0.240103	-3.97077	7.16413e-05	0.00509127
37	CMPK2	65.5245	-0.805797	0.244917	-3.24749	0.00116427	0.0416766
38	CNIH1	91.1346	0.938984	0.192442	4.82641	1.39016e-06	0.000203574
39	COG7	48.5902	-1.04402	0.262117	-3.88858	0.000100833	0.00662959
40	CSRNP1	113.985	1.14239	0.219562	5.02819	4.95119e-07	9.76598e-05
41	CUL1	190.04	-0.742372	0.216782	-3.43633	0.00058966	0.0262969
42	CX3CR1	507.492	-0.94298	0.264483	-3.44446	0.000572195	0.0259637
43	CXCL16	462.593	0.584442	0.160558	3.65178	0.000260429	0.0145494
44	CXCL8	404.934	1.543	0.268411	5.86839	4.40038e-09	2.23841e-06
45	DAPP1	105.116	-0.693664	0.209136	-3.28122	0.0010336	0.0385706
46	DDIT3	69.3434	1.04668	0.217824	4.55823	5.15859e-06	0.000600697
47	DDX60	50.1704	-0.781383	0.229733	-3.38872	0.000702208	0.029898
48	DNAJC25	121.59	0.684431	0.170799	3.96245	7.4185e-05	0.00518045
49	DNAJC3	273.188	0.610952	0.172573	3.5025	0.000460912	0.022053
50	DNTTIP2	140.464	0.810954	0.212161	3.69011	0.000224159	0.0130597
51	DPYD	1509.76	-0.684117	0.205939	-3.2376	0.00120539	0.0425187
52	DTX3L	174.666	-0.777962	0.212814	-3.69735	0.000217866	0.0128395
53	DUSP1	628.622	0.883872	0.18127	4.85758	1.18829e-06	0.000185239
54	EAF1	292.983	1.12296	0.238468	4.53393	5.7895e-06	0.000650646
55	EDC3	100.223	-1.28918	0.266028	-4.67818	2.89425e-06	0.000374273
56	EGR1	623.521	1.14735	0.268419	4.19445	2.7354e-05	0.00227911
57	EPSTI1	172.118	-1.3862	0.236669	-5.80931	6.27308e-09	3.03147e-06
58	EREG	99.8924	0.956559	0.220017	4.11396	3.88923e-05	0.00315877
59	ETF1	183.584	1.03468	0.188113	5.32082	1.03299e-07	3.00256e-05
60	ETS2	261.658	0.734955	0.214016	3.332	0.000862254	0.0341752
61	FAM101B	106.488	0.835842	0.234529	3.46121	0.000537747	0.0252298
62	FAM13A	160.362	-0.95598	0.237267	-3.96157	7.44596e-05	0.00518045
63	FAM175B	141.274	-0.845605	0.214748	-3.94578	7.95395e-05	0.00537587
64	FAM65B	471	-0.924845	0.187888	-4.84521	1.26477e-06	0.000194032
65	FCAR	236.275	0.889744	0.243302	3.43598	0.000590421	0.0262969
66	FCGR1B	231.982	-1.0671	0.20152	-5.22999	1.69522e-07	4.06512e-05
67	FCGR3A	206.702	-1.0209	0.239081	-4.23843	2.25085e-05	0.00199582
68	FCGR3B	123.79	-1.33344	0.239317	-5.50633	3.66386e-08	1.22108e-05
69	FGD4	624.363	-0.848126	0.235018	-3.52243	0.000427616	0.0211944
70	FMNL3	73.7422	-0.981365	0.197647	-4.93161	8.15534e-07	0.000143312
71	FOSL1	94.2641	0.974789	0.265941	3.4598	0.000540586	0.0252404
72	G0S2	128.07	0.631207	0.18682	3.33407	0.000855837	0.0341752
73	GABARAPL1	97.2846	1.4147	0.258433	5.10606	3.28941e-07	6.91134e-05
74	GBP1	380.068	-1.30869	0.255461	-5.02363	5.0705e-07	9.80127e-05
75	GBP2	537.826	-0.839368	0.198199	-4.21411	2.50761e-05	0.00212597
76	GBP5	232.662	-1.30143	0.261434	-4.8279	1.37978e-06	0.000203574
77	GIMAP1-GIMAP5	76.256	-0.935389	0.252036	-3.5629	0.000366783	0.0188562
78	GIMAP7	274.503	-1.71666	0.225472	-7.44122	9.97594e-14	1.07131e-10
79	GIMAP8	210.984	-1.52588	0.245768	-6.02785	1.66152e-09	8.92143e-07
80	GNA12	59.2312	0.81924	0.262668	3.25147	0.00114811	0.0415598
81	GNA13	261.504	0.752288	0.21756	3.31234	0.000925189	0.0362022
82	GOPC	47.0368	-0.639428	0.199853	-3.19596	0.00139367	0.0470972
83	GPR155	44.1442	-0.704696	0.218356	-3.23817	0.00120299	0.0425187
84	GPR183	504.531	1.58682	0.251294	6.04621	1.48294e-09	8.43093e-07
85	GRPEL1	392.738	0.864229	0.242056	3.67091	0.000241691	0.0138116
86	GTF2E1	40.7101	-1.09979	0.24501	-4.42532	9.62995e-06	0.00100079
87	HBA1	264.013	-0.785595	0.244895	-3.20957	0.00132933	0.0454506
88	HBA2	277.102	-0.843789	0.246871	-3.42444	0.00061607	0.0269426
89	HBEGF	118.359	2.08906	0.254087	7.84969	4.17073e-15	1.0182e-11
90	HERC2P3	73.7927	-0.695996	0.215194	-3.18451	0.00145	0.0486126
91	HERC5	62.4397	-1.00197	0.263366	-3.73983	0.000184143	0.0110543
92	HIF1A	517.888	0.84363	0.224958	3.64367	0.000268782	0.0148445
93	HLA-DOA	38.5768	-0.80792	0.191625	-4.21804	2.46433e-05	0.0021183
94	HNMT	324.561	-0.967227	0.173029	-5.53867	3.04776e-08	1.09099e-05
95	HNRNPUL1	249.902	0.761456	0.212624	3.5117	0.000445248	0.021577
96	HSPA1B	81.6037	-0.735412	0.216804	-3.28446	0.00102179	0.0383698
97	HSPA6	247.791	-0.658115	0.179697	-3.6067	0.000310116	0.0166515
98	HSPA8	1633.1	-0.608487	0.137943	-4.37923	1.19098e-05	0.00121167
99	HSPBAP1	57.9589	-0.728289	0.210667	-3.41188	0.000645166	0.028088
100	HSPH1	109.737	-0.766898	0.197749	-3.79196	0.000149464	0.0093638
101	ID1	49.6873	1.4449	0.268697	5.19912	2.00236e-07	4.60459e-05
102	ID2	846.593	1.52468	0.219774	6.60612	3.94528e-11	3.46647e-08
103	IER3	164.468	0.663169	0.173292	3.79079	0.00015017	0.0093638
104	IFI16	1203.57	-0.799624	0.161801	-4.89074	1.0046e-06	0.000167404
105	IFI27	63.6108	-0.990399	0.258494	-3.80594	0.000141266	0.00904193
106	IFI44L	100.302	-0.963132	0.26903	-3.44984	0.000560928	0.025816
107	IFIT1	70.6431	-1.08133	0.267737	-3.91207	9.15087e-05	0.00609953
108	IFIT2	251.532	-1.2412	0.253573	-4.79613	1.61764e-06	0.000229918
109	IFIT3	251.428	-1.54254	0.24149	-6.29708	3.03314e-10	1.83221e-07
110	IFITM1	669.967	-0.810057	0.204586	-4.00284	6.25875e-05	0.00454818
111	IFITM3	2542.84	-0.739169	0.235993	-3.16752	0.00153744	0.0498774
112	IL1B	965.162	1.10105	0.258949	3.94805	7.87903e-05	0.00536273
113	ILF2	102.961	0.6347	0.16394	3.7927	0.00014902	0.0093638
114	INAFM2	203.199	0.754327	0.216728	3.40656	0.000657882	0.028334
115	INTS5	119.643	-0.690924	0.170775	-4.04279	5.28188e-05	0.00398823
116	IRF2BP2	520.784	1.17829	0.14795	7.88478	3.15099e-15	1.0182e-11
117	IRS2	97.4108	0.625603	0.186907	3.2928	0.00099195	0.0379598
118	ISG15	560.832	-0.805009	0.198523	-4.06514	4.80036e-05	0.00374157
119	JMJD6	113.911	0.867955	0.174425	4.8796	1.063e-06	0.000174133
120	JUNB	1165.28	0.643525	0.183904	3.49388	0.000476059	0.0226656
121	KIAA0556	46.558	-0.859773	0.260882	-3.24927	0.00115701	0.0416766
122	KLF10	793.274	0.727978	0.176395	4.04046	5.33453e-05	0.00399676
123	KLF4	96.5637	0.771053	0.210939	3.61959	0.000295069	0.0161121
124	KLF5	61.7821	1.17783	0.261677	4.21692	2.47665e-05	0.0021183
125	KLF6	804.729	0.85795	0.195778	4.31467	1.59839e-05	0.00154484
126	KLHL15	109.838	1.87832	0.235201	7.49408	6.67658e-14	1.01915e-10
127	KPNA6	47.4868	0.660483	0.18682	3.42673	0.000610895	0.0268377
128	LAP3	105.494	-0.772902	0.181259	-4.3015	1.69643e-05	0.00160745
129	LAPTM4A	224.87	0.673712	0.152752	4.36137	1.2925e-05	0.00128783
130	LFNG	43.367	-0.723694	0.213692	-3.33719	0.000846313	0.0339403
131	LINC01578	689.934	0.649933	0.177928	3.50375	0.000458757	0.022053
132	LOC100130357	37.3961	0.896123	0.200788	4.30833	1.64492e-05	0.00157407
133	LOC79999	46.6464	-0.819436	0.23642	-3.48357	0.000494776	0.0234412
134	LY6E	186.988	-0.772479	0.191097	-4.05822	4.94492e-05	0.00379307
135	LYRM5	46.987	0.783639	0.211403	3.55498	0.000378014	0.0191358
136	MAFB	260.933	1.19485	0.237682	4.80062	1.58173e-06	0.000228171
137	MAP1LC3B	102.007	0.634547	0.147022	4.26084	2.03664e-05	0.00183964
138	MAPK6	229.058	0.986859	0.234848	3.97626	7.00065e-05	0.00501195
139	MAT2B	225.041	-0.711748	0.212941	-3.31363	0.000920946	0.0361827
140	MCL1	677.494	0.722583	0.16854	4.19644	2.71142e-05	0.00227877
141	MED30	95.5752	0.812378	0.220564	3.57779	0.000346506	0.018201
142	METRNL	117.263	0.716755	0.206601	3.43286	0.000597241	0.0264786
143	MEX3C	99.6278	1.01526	0.191437	5.26465	1.40457e-07	3.80474e-05
144	MIDN	140.42	0.700677	0.181908	3.83159	0.000127316	0.00820339
145	MKL1	325.75	-0.67255	0.142296	-4.7043	2.54742e-06	0.000341955
146	MOAP1	44.1873	0.721232	0.190163	3.68994	0.000224306	0.0130597
147	MRPL50	48.5881	-0.68494	0.197556	-3.43719	0.000587782	0.0262969
148	MS4A14	123.939	-0.827649	0.205567	-3.93482	8.32598e-05	0.00558824
149	MS4A7	662.815	-0.643619	0.174057	-3.70088	0.000214851	0.0127395
150	MSANTD4	48.468	-1.0974	0.260306	-4.12181	3.759e-05	0.00307887
151	MT2A	2404.46	-0.582007	0.158215	-3.7078	0.000209065	0.0124729
152	MX1	453.355	-1.18215	0.257112	-4.48621	7.2503e-06	0.000778601
153	MX2	251.98	-0.848587	0.209462	-4.02967	5.58561e-05	0.00415268
154	MYLIP	103.563	0.686638	0.199899	3.35034	0.000807117	0.0330542
155	MYOF	83.7508	-0.775813	0.24423	-3.21164	0.00131978	0.0453937
156	NAA16	52.8541	0.769504	0.208097	3.66645	0.000245939	0.0138198
157	NABP1	287.403	-0.841628	0.217127	-3.75038	0.000176567	0.0106661
158	NAMPT	1456.8	1.37982	0.181981	7.48006	7.42891e-14	1.01915e-10
159	NCF1	2357.9	-0.613678	0.108115	-5.66889	1.43722e-08	6.03946e-06
160	NEXN	45.4246	-0.806843	0.247899	-3.28479	0.00102058	0.0383698
161	NFE2	119.662	-0.920716	0.247595	-3.55487	0.000378163	0.0191358
162	NFIL3	585.151	1.68917	0.243528	6.69252	2.19353e-11	2.12005e-08
163	NFKBIA	1287.57	0.773289	0.206319	3.68795	0.000226071	0.0130837
164	NLRC4	151.795	-1.30154	0.242003	-5.23089	1.68697e-07	4.06512e-05
165	NLRP3	397.072	0.771866	0.174652	4.33106	1.48391e-05	0.00146346
166	NR1D2	109.767	0.836404	0.242332	3.26989	0.0010759	0.0395724
167	NR4A2	171.169	0.891064	0.238182	3.66894	0.000243561	0.0138116
168	NUDT21	241.612	0.73524	0.170778	4.24689	2.16761e-05	0.00193981
169	OAS1	769.836	-0.932881	0.22465	-4.0907	4.30077e-05	0.00340713
170	OSGIN2	140.723	0.966699	0.188634	4.90831	9.18664e-07	0.00015577
171	OTUD1	657.461	0.861685	0.179419	4.77293	1.81568e-06	0.000254326
172	PAG1	118.267	-0.812967	0.250764	-3.20459	0.00135255	0.0458681
173	PARP11	62.5332	-0.902095	0.247336	-3.60848	0.000307996	0.0166515
174	PARP12	180.484	-0.673464	0.188997	-3.56059	0.000370028	0.0189223
175	PARP14	812.861	-0.993414	0.175986	-5.6231	1.87561e-08	7.55325e-06
176	PARP9	225.11	-1.08734	0.218748	-4.93727	7.92219e-07	0.000141792
177	PDK4	148.567	-1.92181	0.250037	-7.46334	8.43582e-14	1.01915e-10
178	PI4K2A	80.9652	1.11013	0.206358	5.06505	4.08285e-07	8.221e-05
179	PLAC8	493.729	-0.789195	0.174315	-4.53506	5.75869e-06	0.000650646
180	PLAUR	453.394	0.845474	0.226349	3.5995	0.000318833	0.0169314
181	PLEKHF2	77.2832	0.867538	0.24986	3.25297	0.00114205	0.041496
182	PMP22	53.3004	1.08609	0.253362	4.07411	4.61904e-05	0.00362952
183	PPP1R10	310.534	-1.33532	0.206112	-6.32413	2.54659e-10	1.64085e-07
184	PPP1R15A	984.177	0.983358	0.206663	4.67747	2.90434e-06	0.000374273
185	PPP1R15B	352.053	0.771851	0.186212	4.12672	3.67975e-05	0.00303973
186	PPP2R2A	296.156	-0.747251	0.232886	-3.22487	0.00126029	0.0439736
187	PPP6C	275.735	0.816165	0.217578	3.68318	0.000230341	0.0132515
188	PRNP	194.171	0.795931	0.224003	3.42675	0.000610855	0.0268377
189	PROK2	157.743	1.4031	0.248974	5.73134	9.96422e-09	4.37746e-06
190	PSENEN	101.228	-1.41329	0.253587	-5.47734	4.31768e-08	1.39101e-05
191	PTGS2	134.206	1.72324	0.215585	7.84839	4.21399e-15	1.0182e-11
192	PTP4A1	817.501	0.944397	0.216942	4.27913	1.87623e-05	0.00172974
193	PTS	96.7996	1.0427	0.246613	3.94808	7.87819e-05	0.00536273
194	PYROXD1	123.732	0.842184	0.242175	3.29261	0.000992617	0.0379598
195	RAD23B	434.393	0.70872	0.204497	3.35933	0.000781322	0.0326286
196	RAP2C	470.03	0.595531	0.183604	3.17914	0.00147711	0.0490472
197	RBM7	114.813	1.03057	0.212716	4.63043	3.64901e-06	0.000440846
198	RCL1	80.215	0.923625	0.255441	3.51746	0.000435706	0.0213761
199	RELL1	240.13	0.679352	0.208247	3.17723	0.00148689	0.0490472
200	RGCC	440.418	1.99068	0.26749	7.64634	2.06779e-14	3.99704e-11
201	RNF103	199.957	0.941627	0.234963	4.05327	5.05057e-05	0.00384361
202	RNF139	226.955	1.09328	0.240133	4.37979	1.18792e-05	0.00121167
203	RNF213	304.152	-0.686652	0.199789	-3.44568	0.000569627	0.0259637
204	RNF219	45.1808	-0.800355	0.235412	-3.25329	0.00114079	0.041496
205	RP5-1091N2.9	42.8153	-0.951504	0.262451	-3.5709	0.000355753	0.0183869
206	RPL22L1	117.667	0.896198	0.204489	4.27667	1.89708e-05	0.00172974
207	RPS6KC1	90.311	-0.775915	0.223219	-3.39501	0.000686262	0.0293483
208	RSAD2	37.1379	-0.878083	0.206077	-4.32009	1.55964e-05	0.00152262
209	RSBN1L	73.6176	-0.667967	0.200958	-3.22977	0.00123891	0.0433842
210	SAMD9	126.011	-1.08875	0.23099	-4.67322	2.96513e-06	0.000377079
211	SAMD9L	136.361	-1.49524	0.228102	-6.49056	8.55199e-11	6.35808e-08
212	SBDS	121.709	1.18102	0.210222	5.31677	1.05626e-07	3.00256e-05
213	SGK1	498.349	1.84201	0.217624	8.39066	4.8341e-17	4.67215e-13
214	SH2D3C	148.606	-0.858856	0.205216	-4.06041	4.8987e-05	0.00378767
215	SIGLEC1	250.151	-0.733737	0.186892	-3.96142	7.45041e-05	0.00518045
216	SLAMF7	114.195	-1.23404	0.213077	-5.77416	7.73371e-09	3.55935e-06
217	SLC25A33	40.1893	1.07805	0.216481	4.7011	2.58769e-06	0.000342603
218	SLC25A36	155.34	0.843478	0.25218	3.20925	0.00133084	0.0454506
219	SLC2A14	470.675	1.21055	0.225889	5.24913	1.52822e-07	3.99195e-05
220	SLC2A3	643.434	1.00749	0.213217	4.63075	3.64343e-06	0.000440846
221	SLFN5	132.886	-1.0416	0.192646	-5.35565	8.52472e-08	2.57473e-05
222	SMPD4	58.123	0.627294	0.176202	3.55014	0.000385026	0.0193816
223	SNAI1	60.6183	0.896967	0.242813	3.64779	0.000264501	0.014692
224	SNAPC3	127.52	-0.909642	0.203531	-4.43121	9.37046e-06	0.000984407
225	SRGN	1579.96	0.594977	0.169939	3.45214	0.000556154	0.0257188
226	SRSF6	320.989	0.750104	0.166518	4.50443	6.65526e-06	0.000724207
227	STARD3	114.02	-0.828644	0.244844	-3.33972	0.000838633	0.0338877
228	STAT1	668.804	-0.682028	0.216221	-3.17791	0.00148341	0.0490472
229	STX4	380.067	-0.607312	0.183339	-3.28378	0.00102425	0.0383698
230	TAP1	175.559	-0.630061	0.1912	-3.30067	0.000964557	0.0372898
231	TARS2	61.7307	-0.855394	0.241906	-3.44626	0.000568408	0.0259637
232	TBCK	54.8495	-0.82705	0.249362	-3.21644	0.00129792	0.0448278
233	TCN2	75.3172	-0.69982	0.216938	-3.28647	0.00101451	0.0383698
234	TCTEX1D4	56.6461	1.14777	0.240171	4.66096	3.14737e-06	0.000395057
235	TGFBR1	129.4	0.757662	0.21462	3.34504	0.000822708	0.0334095
236	THBS1	186.724	0.930184	0.268904	3.53341	0.000410243	0.0204382
237	TMEM170B	299.763	0.892434	0.168289	5.19487	2.0486e-07	4.60459e-05
238	TMEM60	198.845	-1.01062	0.244734	-4.01998	5.82038e-05	0.00426166
239	TNFAIP1	39.7563	-0.718517	0.196249	-3.66809	0.000244365	0.0138116
240	TNFRSF12A	198.636	1.1495	0.229903	4.82827	1.37725e-06	0.000203574
241	TNFRSF1A	748.343	-0.642939	0.123842	-5.14787	2.63459e-07	5.65852e-05
242	TNFSF10	432.154	-1.08104	0.247803	-4.27734	1.89137e-05	0.00172974
243	TOB1	216.988	0.725261	0.201543	3.51156	0.000445482	0.021577
244	TRA2B	657.156	0.58691	0.17332	3.33183	0.000862777	0.0341752
245	TRAFD1	431.86	-0.762573	0.216383	-3.43691	0.000588393	0.0262969
246	TREM1	1061.01	1.01321	0.198256	5.09513	3.48505e-07	7.16659e-05
247	TRIB1	389.3	1.36566	0.210619	6.38449	1.71966e-10	1.18718e-07
248	TRIM21	65.0014	-0.96468	0.259493	-3.60805	0.000308509	0.0166515
249	TRMT13	58.2315	-0.698631	0.218332	-3.16744	0.00153787	0.0498774
250	TRMT6	132.24	0.711664	0.211124	3.18379	0.0014536	0.0486126
251	TSPYL2	138.041	0.750726	0.22749	3.16924	0.00152836	0.0498774
252	TTC9C	110.94	-0.825009	0.225011	-3.57559	0.000349442	0.018256
253	TTI1	46.9064	-0.722732	0.214952	-3.3019	0.000960339	0.0372758
254	TUBB4B	88.8094	0.889015	0.168659	5.26301	1.41718e-07	3.80474e-05
255	UBE2E3	149.273	0.703758	0.214329	3.29084	0.000998883	0.0380087
256	UQCC1	72.4298	-0.654149	0.189293	-3.45297	0.00055446	0.0257188
257	USF3	140.83	0.932388	0.230006	3.97914	6.91664e-05	0.00498876
258	UTP6	353.375	-0.729906	0.215361	-3.29231	0.000993671	0.0379598
259	VIM-AS1	120.736	0.795175	0.205096	4.02346	5.73492e-05	0.00423115
260	WBP11	356.916	0.866399	0.199845	4.36157	1.29132e-05	0.00128783
261	WDR33	261.206	-0.716546	0.199474	-3.54818	0.000387899	0.0194251
262	WDR74	118.517	0.800034	0.244755	3.36266	0.000771957	0.0325806
263	WHAMM	157.249	0.726281	0.171422	4.22524	2.3869e-05	0.00209722
264	WSB1	347.634	-0.719682	0.197291	-3.5717	0.000354677	0.0183869
265	XAF1	100.282	-1.21842	0.217356	-5.5939	2.22028e-08	8.58358e-06
266	YBX1	687.176	0.89014	0.186258	4.64112	3.46524e-06	0.000429379
267	ZBTB43	70.7395	1.00462	0.234657	4.09683	4.18851e-05	0.00336528
268	ZC3H15	215.558	0.659876	0.171123	3.79681	0.000146572	0.00931986
269	ZFP36	3007.32	0.78724	0.164374	4.74471	2.08807e-06	0.000284242
270	ZNF217	560.276	-1.08378	0.203704	-5.22682	1.72447e-07	4.06512e-05
271	ZNF230	49.4399	-0.838874	0.217477	-3.9032	9.49309e-05	0.0062843
272	ZNF420	38.8755	-0.860883	0.267184	-3.18771	0.00143403	0.0482923
273	ZNF43	67.9606	-0.744996	0.220046	-3.34914	0.000810618	0.0330575
274	ZNF438	117.606	-0.962989	0.248345	-3.77657	0.000159004	0.00978838
275	ZNF638	105.259	-0.70495	0.182468	-3.84584	0.000120142	0.00779309
276	ZNF780A	42.8554	-1.13882	0.228053	-4.91199	9.0156e-07	0.0001556

## Sheet: DEG_HD x Refractory (Fig6d)
index	gene	baseMean	log2FoldChange	lfcSE	stat	pvalue	padj
1	ABCD4	46.7979	-0.87226	0.20218	-4.31304	1.61e-05	0.00171199
2	AHR	1265.84	0.621277	0.181114	3.32887	0.000871987	0.0279788
3	AKAP8L	688.574	-0.648977	0.167318	-3.90463	9.44e-05	0.00608575
4	ANKRA2	79.6969	1.08313	0.221004	4.99844	5.78e-07	0.00011381
5	ANKRD49	71.7249	0.772941	0.216089	3.48993	0.00048314	0.0188069
6	ANP32B	530.145	0.648318	0.193453	3.32708	0.000877619	0.0280288
7	ANP32E	242.216	0.787276	0.226724	3.45103	0.000558459	0.0208497
8	APOA2	46.6174	0.853624	0.234759	3.64481	0.000267591	0.0119974
9	ARFGAP3	202.808	0.750606	0.205799	3.58987	0.000330838	0.0143722
10	ARHGAP21	48.9795	0.787648	0.236599	3.32572	0.000881917	0.0280288
11	ARHGAP25	115.345	-1.18157	0.20321	-5.72443	1.04e-08	3.59e-06
12	ARHGAP9	348.225	-0.768162	0.235904	-3.17295	0.00150897	0.0375114
13	ARRDC3	226.576	0.823561	0.238081	3.3747	0.000738969	0.0247394
14	ATF3	92.432	1.21949	0.262354	4.60803	4.06e-06	0.000609324
15	ATF4	596.433	0.786885	0.187293	4.09024	4.31e-05	0.00360649
16	ATL3	36.3551	0.670475	0.190814	3.4846	0.000492868	0.019038
17	ATM	1086.4	-0.744923	0.19801	-3.70209	0.000213833	0.0107916
18	ATP6V1D	43.616	0.660682	0.190125	3.43296	0.00059704	0.0214913
19	AZIN1	389.565	1.08907	0.229101	4.65692	3.21e-06	0.00051167
20	BAG6	216.696	0.687491	0.187095	3.70057	0.000215119	0.0108022
21	BCAT1	38.4093	0.82998	0.247663	3.16936	0.00152775	0.0377976
22	BCL2A1	557.048	0.816035	0.231604	3.48022	0.000501011	0.0192048
23	BHLHE40	336.177	1.11114	0.229314	4.62943	3.67e-06	0.000557945
24	BPNT1	41.4125	-0.779878	0.230458	-3.32142	0.000895617	0.0282852
25	BRAF	124.834	0.590742	0.194147	3.0391	0.00237284	0.0499589
26	BRPF1	63.3288	0.781033	0.184984	4.08192	4.47e-05	0.00367678
27	BTN2A2	130.483	-0.678808	0.202767	-3.25101	0.00114995	0.0329029
28	C11orf1	35.1148	1.03339	0.242243	4.30685	1.66e-05	0.00173239
29	C16orf87	86.147	1.75962	0.234559	7.3441	2.07e-13	2.97e-10
30	C17orf80	74.1839	-1.0891	0.259481	-4.07056	4.69e-05	0.00382148
31	C2CD5	105.831	-0.839073	0.215297	-3.89708	9.74e-05	0.00622799
32	CASP3	76.2453	-0.730905	0.196498	-3.67648	0.000236478	0.0113777
33	CBR1	56.0871	-0.874415	0.266846	-3.19636	0.00139175	0.0363048
34	CCDC174	134.489	-0.631425	0.183465	-3.45966	0.000540851	0.0202678
35	CCDC186	76.7362	0.806616	0.243938	3.31126	0.00092878	0.0287733
36	CCDC59	725.794	1.15063	0.223898	5.07451	3.88e-07	8.13e-05
37	CCL3L3	95.7746	0.982984	0.252507	3.63196	0.000281281	0.0125551
38	CCNL1	1054.08	0.937094	0.167179	5.54531	2.93e-08	8.67e-06
39	CCNY	144.477	0.709109	0.215575	3.23063	0.00123518	0.0341734
40	CCR2	352.065	-1.07866	0.248932	-4.18746	2.82e-05	0.00252952
41	CD44	315.095	0.665635	0.16359	4.0251	5.7e-05	0.0044085
42	CD53	353.075	0.996427	0.175245	5.59701	2.18e-08	6.64e-06
43	CD59	43.3574	0.718592	0.22217	3.18654	0.00143986	0.0370975
44	CD69	68.459	0.99232	0.241404	3.83175	0.000127233	0.00751645
45	CD83	143.351	1.85645	0.261051	7.1143	1.12e-12	1.26e-09
46	CDC26	410.114	-0.750717	0.206698	-3.66246	0.000249806	0.0116714
47	CDC42EP2	183.601	-0.88499	0.182532	-4.81891	1.44e-06	0.000263577
48	CDKN1A	277.35	1.73689	0.200956	8.48817	2.1e-17	7.03e-14
49	CETN2	131.001	0.846013	0.250336	3.41449	0.000639023	0.0222066
50	CHM	80.207	-0.778717	0.247808	-3.11182	0.00185936	0.0426312
51	CLEC5A	44.9884	0.718887	0.230762	3.06518	0.00217536	0.0475974
52	CLK1	280.441	0.813964	0.212951	3.78011	0.00015676	0.00846421
53	CLSTN3	57.9552	-0.707735	0.184282	-3.86878	0.000109382	0.00680997
54	CMKLR1	142.763	-0.970628	0.240088	-3.90838	9.29e-05	0.00605961
55	COPB2	149.384	-0.904742	0.266471	-3.29993	0.000967086	0.0291665
56	COPS2	163.604	0.80355	0.232276	3.39117	0.000695951	0.023693
57	COPS3	231.478	0.835113	0.261597	3.26058	0.00111185	0.0322725
58	COQ10B	172.645	1.12595	0.258956	4.28846	1.8e-05	0.00182515
59	COQ5	58.6996	-0.966406	0.248856	-3.86582	0.000110717	0.00681599
60	COX5B	522.086	0.588391	0.182558	3.21164	0.00131979	0.0352528
61	CPNE3	81.2022	0.659859	0.180909	3.65272	0.000259474	0.0118991
62	CREBRF	172.525	0.771947	0.228935	3.28433	0.00102225	0.0305015
63	CRK	93.9891	-0.597015	0.18602	-3.18405	0.00145231	0.0370975
64	CSGALNACT2	262.022	0.856212	0.183435	4.62966	3.66e-06	0.000557945
65	CSNK1G3	109.772	0.77692	0.186933	4.15395	3.27e-05	0.00285377
66	CSRNP1	113.985	1.1179	0.219346	4.91479	8.89e-07	0.000168416
67	CSTF1	37.6317	-0.745761	0.238764	-3.08117	0.00206187	0.0461188
68	CTNNB1	411.676	0.890501	0.220769	3.9583	7.55e-05	0.00533881
69	CXCL8	404.934	1.27956	0.268407	4.35294	1.34e-05	0.00147086
70	CXCR4	807.748	0.646982	0.205722	3.06402	0.00218385	0.0475995
71	DAP	204.453	0.876252	0.207	4.24902	2.15e-05	0.00207339
72	DCAF8	111.273	-0.741372	0.229913	-3.15811	0.00158797	0.0388028
73	DCTN2	196.548	0.773369	0.229492	3.4675	0.000525332	0.0198796
74	DDB1	103.041	0.581188	0.179222	3.23193	0.00122957	0.0341122
75	DDIT3	69.3434	1.30703	0.219271	5.78052	7.45e-09	2.67e-06
76	DENND2D	52.6551	-0.797646	0.257843	-3.0472	0.00230987	0.0490445
77	DISP1	62.519	0.675793	0.190686	3.50079	0.000463879	0.0181584
78	DLAT	42.6361	-0.69978	0.222646	-3.18353	0.0014549	0.0370975
79	DNAJC2	48.8117	1.06055	0.255794	4.01119	6.04e-05	0.00450455
80	DNAJC7	241.134	0.963944	0.219448	4.38631	1.15e-05	0.00131577
81	DNTTIP2	140.464	0.894775	0.212317	4.10923	3.97e-05	0.00340755
82	DOCK4	49.9021	-1.10643	0.267966	-4.00237	6.27e-05	0.00456388
83	DPYD	1509.76	-0.710934	0.205928	-3.37377	0.000741467	0.0247394
84	DTD1	133.804	0.752742	0.237671	3.19872	0.00138041	0.0361026
85	DTX4	81.2925	0.686697	0.17476	3.88594	0.000101936	0.00640509
86	DUSP5	48.9473	0.773127	0.241315	3.11854	0.00181748	0.0426312
87	DYRK1A	316.173	0.82445	0.242673	3.38188	0.000719924	0.0243441
88	EAF1	292.983	1.1323	0.238447	4.57909	4.67e-06	0.000679742
89	EBP	266.93	0.97574	0.210567	4.69659	2.65e-06	0.000442792
90	EEF1E1	64.9697	0.737747	0.231754	3.18777	0.00143374	0.0370975
91	EGR1	623.521	1.02783	0.268418	3.56355	0.000365877	0.0151839
92	EIF3L	262.219	0.740765	0.234571	3.11885	0.00181557	0.0426312
93	EIF4H	154.112	0.66138	0.198759	3.3262	0.000880384	0.0280288
94	EIF5	485.27	0.684684	0.104979	6.49261	8.44e-11	5.65e-08
95	EREG	99.8924	1.28482	0.221245	5.68119	1.34e-08	4.33e-06
96	ESYT2	88.1097	0.901693	0.200276	4.50478	6.64e-06	0.000878
97	ETF1	183.584	1.29326	0.18905	6.7198	1.82e-11	1.66e-08
98	ETS2	261.658	0.757994	0.214	3.44799	0.000564776	0.0208497
99	EXOSC3	77.06	-0.944224	0.26356	-3.44571	0.000569564	0.0208764
100	EXOSC7	100.263	0.765119	0.208809	3.6848	0.000228879	0.0112009
101	EXOSC9	74.1426	0.749226	0.241758	3.2024	0.00136287	0.035737
102	EZR	311.809	0.714863	0.209531	3.4289	0.000606026	0.0215064
103	FAM175A	81.404	0.759977	0.251553	3.05079	0.00228239	0.0488744
104	FAM204A	627.488	0.657549	0.170745	3.80541	0.000141569	0.00794289
105	FAM46A	122.392	0.718518	0.208754	3.46627	0.000527738	0.0198796
106	FAM65B	471	-0.814872	0.187948	-4.23769	2.26e-05	0.0021396
107	FBL	474.412	0.632696	0.19647	3.17559	0.00149534	0.0375114
108	FBXL3	62.9697	0.792554	0.257655	3.24233	0.00118555	0.0333615
109	FCAR	236.275	1.12348	0.24348	4.52567	6.02e-06	0.000828252
110	FCGR1B	231.982	-0.734341	0.201902	-3.50524	0.000456204	0.018038
111	FEM1C	43.7394	0.809012	0.202669	3.9473	7.9e-05	0.00547421
112	FMR1	97.7576	0.844177	0.235514	3.66002	0.0002522	0.0116721
113	FOSL1	94.2641	1.00294	0.26594	3.59605	0.000323083	0.0141075
114	FPR2	177.509	-0.933451	0.2402	-3.815	0.000136185	0.00768374
115	FYTTD1	227.272	0.783407	0.256809	3.07064	0.002136	0.0472507
116	GABARAPL1	97.2846	1.59145	0.258614	5.9492	2.69e-09	1.13e-06
117	GABBR1	537.021	-0.880257	0.23434	-3.67494	0.000237909	0.0113777
118	GARS	114.075	0.769033	0.223557	3.42385	0.000617416	0.0217245
119	GATB	38.4762	-1.29146	0.269173	-4.56441	5.01e-06	0.00071312
120	GET4	116.599	-0.764683	0.25006	-3.06387	0.00218494	0.0475995
121	GFOD2	46.5163	-0.964902	0.264983	-3.58308	0.000339568	0.0144746
122	GIMAP1-GIMAP5	76.256	-1.02641	0.251915	-3.94371	8.02e-05	0.00551897
123	GIMAP6	90.4736	-0.662099	0.201737	-3.22473	0.0012609	0.0346134
124	GIMAP7	274.503	-1.43485	0.225622	-6.14763	7.86e-10	3.59e-07
125	GIMAP8	210.984	-1.30135	0.245852	-5.08425	3.69e-07	7.89e-05
126	GLA	91.6219	0.640628	0.206771	3.05827	0.00222617	0.0480806
127	GLO1	124.616	0.700314	0.211552	3.30617	0.000945812	0.0287733
128	GNA13	261.504	0.933318	0.21778	4.2058	2.6e-05	0.00237521
129	GOLGA1	40.6026	-0.679903	0.169896	-4.01806	5.87e-05	0.00446451
130	GPI	168.386	0.848275	0.235333	3.69511	0.000219793	0.0109276
131	GPR162	96.6315	-0.726811	0.198269	-3.6504	0.000261837	0.0119529
132	GPR183	504.531	1.63575	0.251301	6.28479	3.28e-10	1.65e-07
133	GTF3A	332.442	0.6376	0.166134	3.79531	0.000147459	0.00818191
134	GZF1	48.973	0.775366	0.239896	3.20777	0.00133768	0.0353535
135	H3F3B	809.37	0.64781	0.209373	3.04114	0.00235686	0.0498107
136	HAL	120.342	-0.631229	0.189464	-3.27732	0.00104796	0.0308642
137	HBB	240.398	-0.609213	0.216265	-3.16931	0.00152801	0.0377976
138	HBEGF	118.359	1.96622	0.253778	7.28152	3.3e-13	4.14e-10
139	HERPUD1	331.735	0.618087	0.184262	3.31051	0.000931268	0.0287733
140	HIF1A	517.888	0.810969	0.224917	3.48615	0.000490026	0.0190013
141	HMGN3	220.045	0.587563	0.190793	3.07718	0.00208971	0.0464314
142	HNMT	324.561	-0.703822	0.173358	-3.96174	7.44e-05	0.00529975
143	HSPA1A	135.995	-0.799173	0.177453	-4.47999	7.46e-06	0.000961103
144	HSPA1B	81.6037	-0.895388	0.216266	-4.06916	4.72e-05	0.00382148
145	HSPA6	247.791	-0.619993	0.179706	-3.38717	0.000706177	0.0239599
146	HSPH1	109.737	-0.844563	0.197424	-4.20823	2.57e-05	0.00237521
147	ID1	49.6873	1.3716	0.268749	4.77066	1.84e-06	0.000317946
148	ID2	846.593	1.97515	0.220078	8.86183	7.87e-19	7.91e-15
149	IDI1	120.372	0.833311	0.268919	3.13552	0.0017155	0.0408265
150	IDS	255.429	0.822597	0.217272	3.7611	0.000169166	0.00894178
151	IFFO2	53.3851	0.916623	0.231337	3.98571	6.73e-05	0.00482619
152	IFI16	1203.57	-0.661252	0.161849	-4.01109	6.04e-05	0.00450455
153	IK	372.707	0.648265	0.199158	3.26263	0.00110382	0.0322553
154	IL1B	965.162	1.34824	0.258972	5.14254	2.71e-07	6.33e-05
155	IL1RAP	37.8353	0.932531	0.225246	4.02463	5.71e-05	0.0044085
156	ILF2	102.961	0.681311	0.164048	4.08264	4.45e-05	0.00367678
157	ING1	34.856	0.669299	0.205214	3.12515	0.00177714	0.0419949
158	INSIG1	58.2732	0.743037	0.201359	3.60067	0.000317402	0.0139199
159	IRF2BP2	520.784	0.968993	0.147349	6.46384	1.02e-10	6.41e-08
160	JMJD6	113.911	0.791131	0.173651	4.44783	8.67e-06	0.00103708
161	KBTBD2	42.039	0.994156	0.259485	3.69876	0.000216655	0.0108252
162	KCNA3	98.9846	0.696215	0.209035	3.26237	0.00110483	0.0322553
163	KCNK6	123	-0.624205	0.168564	-3.71237	0.000205327	0.0104231
164	KCTD7	49.7493	0.61532	0.19183	3.13396	0.00172462	0.0409464
165	KIAA1033	142.321	-0.729179	0.1377	-5.28692	1.24e-07	3.2e-05
166	KIAA1143	273.53	0.599665	0.1924	3.1109	0.00186516	0.0426312
167	KIAA1191	136.276	0.736699	0.221661	3.37602	0.000735431	0.0247394
168	KIAA1715	50.3305	0.841133	0.262073	3.23307	0.00122467	0.0340702
169	KLF10	793.274	0.809068	0.176441	4.5181	6.24e-06	0.000840864
170	KLF3	608.235	0.683418	0.190889	3.52575	0.000422284	0.0168294
171	KLF5	61.7821	1.25103	0.261725	4.56012	5.11e-06	0.00071312
172	KLF6	804.729	0.713227	0.195652	3.53634	0.000405712	0.0163637
173	KLHL15	109.838	2.16515	0.236294	8.77275	1.74e-18	8.76e-15
174	KPNA6	47.4868	0.708345	0.187002	3.68841	0.000225661	0.0111641
175	LAMP1	158.744	0.594804	0.196482	3.08021	0.00206854	0.0461653
176	LINC01089	137.996	0.707212	0.205016	3.44704	0.00056676	0.0208497
177	LINC01578	689.934	1.15076	0.178467	6.41917	1.37e-10	8.09e-08
178	LOC100130357	37.3961	0.792646	0.198844	3.82372	0.000131452	0.00758875
179	LOC100506142	76.0016	0.722192	0.226616	3.11483	0.0018405	0.0426312
180	LPAR2	86.2439	-0.890396	0.219563	-4.03512	5.46e-05	0.00428202
181	LRRC8C	393.258	-0.750378	0.21773	-3.36678	0.000760524	0.0251338
182	LYRM5	46.987	0.862142	0.21181	3.93781	8.22e-05	0.00558742
183	MAFB	260.933	1.31642	0.237781	5.37692	7.58e-08	2.06e-05
184	MAML1	225.96	-0.685064	0.213382	-3.14858	0.00164066	0.0396085
185	MAP3K8	201.108	0.829501	0.242258	3.37176	0.000746891	0.0248378
186	MAPK6	229.058	1.22964	0.235114	5.12468	2.98e-07	6.8e-05
187	MAPKAPK2	167.894	0.803422	0.235087	3.31622	0.000912445	0.028501
188	MAPRE1	485.967	0.746202	0.221852	3.3232	0.000889926	0.0281941
189	MARVELD1	81.4533	1.34922	0.211099	6.36015	2.02e-10	1.12e-07
190	MAT2A	400.573	-0.718357	0.165876	-4.2976	1.73e-05	0.0017876
191	MATR3	882.975	0.602389	0.190624	3.11517	0.00183836	0.0426312
192	MBIP	73.2606	1.05015	0.203	5.11572	3.13e-07	6.82e-05
193	MCL1	677.494	0.860796	0.168673	5.04218	4.6e-07	9.43e-05
194	MED30	95.5752	0.742131	0.220182	3.24281	0.00118356	0.0333615
195	MEF2D	233.702	0.696887	0.183944	3.74502	0.000180379	0.00938627
196	MEN1	153.24	-0.626688	0.139757	-4.48695	7.23e-06	0.000942357
197	MFSD14A	70.1742	0.792717	0.24686	3.12813	0.00175924	0.0416699
198	MFSD6	154.572	0.715711	0.209414	3.44782	0.000565132	0.0208497
199	MKNK1	131.028	0.768694	0.23296	3.28232	0.00102957	0.0305015
200	MOAP1	44.1873	0.645342	0.188701	3.30841	0.000938288	0.0287733
201	MPHOSPH8	35.7093	-0.856137	0.263901	-3.11554	0.00183611	0.0426312
202	MRPL14	98.1667	0.651266	0.211392	3.11124	0.00186306	0.0426312
203	MRPS15	330.968	0.587234	0.162166	3.58895	0.000332007	0.0143722
204	MS4A14	123.939	-0.858685	0.205423	-4.09542	4.21e-05	0.00355648
205	MTDH	704.089	0.654745	0.197008	3.3055	0.000948082	0.0287733
206	MTMR6	62.2295	0.664729	0.193989	3.36661	0.000760975	0.0251338
207	MVB12B	46.8986	0.98581	0.263856	3.84848	0.000118853	0.00714756
208	MYADM	1454.08	0.718043	0.155936	4.56275	5.05e-06	0.00071312
209	MYLIP	103.563	0.653652	0.199578	3.18344	0.00145538	0.0370975
210	NABP1	287.403	-0.986513	0.216992	-4.45079	8.56e-06	0.0010352
211	NAMPT	1456.8	1.16368	0.181827	6.23979	4.38e-10	2.1e-07
212	NBR1	71.4158	-0.763909	0.245023	-3.04838	0.00230078	0.0490258
213	NDUFA6	77.1881	0.58315	0.168024	3.41584	0.000635854	0.0221732
214	NDUFA9	86.0525	0.900083	0.249652	3.67783	0.000235229	0.0113777
215	NDUFAF2	112.766	0.66965	0.207992	3.14607	0.00165479	0.0398539
216	NDUFS5	589.19	0.740796	0.177857	4.19074	2.78e-05	0.00251566
217	NFE2	119.662	-1.10664	0.24743	-4.34514	1.39e-05	0.00150307
218	NFIL3	585.151	1.67257	0.243502	6.61367	3.75e-11	2.69e-08
219	NIPAL2	92.1782	0.82623	0.267507	3.4233	0.000618662	0.0217245
220	NLRC4	151.795	-1.10622	0.242119	-4.38909	1.14e-05	0.00131399
221	NLRP3	397.072	0.825592	0.174693	4.64982	3.32e-06	0.000521346
222	NR1D2	109.767	0.962896	0.242505	3.85386	0.000116269	0.00707688
223	NRIP1	219.787	0.904415	0.203287	4.44258	8.89e-06	0.00105022
224	NSMCE2	127.073	0.909157	0.246815	3.7638	0.00016735	0.00889257
225	NUDT21	241.612	0.618989	0.170289	3.55376	0.000379759	0.015567
226	NXF1	92.0306	0.76271	0.200534	3.78551	0.000153393	0.00841817
227	OSGIN2	140.723	1.44748	0.191074	7.45413	9.05e-14	1.51e-10
228	PAK1IP1	65.66	0.61156	0.183446	3.30543	0.000948317	0.0287733
229	PAPOLA	731.872	0.646763	0.180287	3.57062	0.000356141	0.0150283
230	PCGF5	130.949	0.80298	0.236032	3.41069	0.000647992	0.0223721
231	PCNT	51.2434	0.911702	0.249772	3.71449	0.000203614	0.0104231
232	PDK2	131.61	-0.663631	0.202605	-3.27963	0.00103945	0.0307034
233	PDK4	148.567	-1.72956	0.250119	-6.68576	2.3e-11	1.84e-08
234	PDZD8	140.572	1.06702	0.235426	4.45514	8.38e-06	0.00102684
235	PEBP1	110.547	0.706358	0.221099	3.17984	0.00147358	0.0372775
236	PFDN4	102.388	1.04036	0.242683	4.35939	1.3e-05	0.0014554
237	PHF14	93.1522	-0.791883	0.241425	-3.2176	0.0012927	0.0349934
238	PHF8	41.5747	-0.70651	0.222222	-3.16617	0.00154458	0.0380202
239	PI4K2A	80.9652	1.70075	0.210593	7.85456	4.01e-15	1.01e-11
240	PLAA	108.778	0.893784	0.25617	3.40568	0.000660003	0.0226226
241	PLAUR	453.394	0.912162	0.226373	3.92208	8.78e-05	0.00583868
242	PLEKHB2	213.692	0.697755	0.159728	4.35226	1.35e-05	0.00147086
243	PLEKHF2	77.2832	1.03221	0.250118	4.00351	6.24e-05	0.00456388
244	PLPPR2	114.299	-0.735902	0.165543	-4.51675	6.28e-06	0.000840864
245	PMP22	53.3004	1.05805	0.253208	3.95121	7.78e-05	0.00542303
246	POLR1D	663.243	0.588038	0.180046	3.21927	0.00128517	0.0349664
247	PPIF	75.3431	0.83554	0.247669	3.2551	0.00113353	0.0326189
248	PPIL2	182.647	-0.809113	0.245876	-3.23682	0.0012087	0.0337194
249	PPP1R10	310.534	-1.40573	0.206029	-6.68039	2.38e-11	1.84e-08
250	PPP1R15A	984.177	0.820918	0.206564	3.83911	0.000123482	0.00733802
251	PPP1R2	132.28	0.954647	0.224	4.20698	2.59e-05	0.00237521
252	PPP2R5E	59.2619	0.700772	0.240769	3.04795	0.00230411	0.0490258
253	PPRC1	80.968	1.16247	0.220162	5.34096	9.25e-08	2.44e-05
254	PPTC7	208.736	0.636214	0.201252	3.11589	0.00183389	0.0426312
255	PRIMPOL	44.8224	-0.889816	0.268984	-3.19476	0.00139945	0.036411
256	PRNP	194.171	0.844535	0.22403	3.6624	0.00024986	0.0116714
257	PRRG4	60.4523	0.829645	0.252971	3.28288	0.00102753	0.0305015
258	PSMD11	147.776	0.750876	0.215854	3.56456	0.000364466	0.0151839
259	PTGS2	134.206	1.13397	0.212955	5.01352	5.34e-07	0.000107348
260	PTP4A1	817.501	0.760554	0.216836	3.36487	0.0007658	0.0251338
261	PTPMT1	97.6242	0.900931	0.194398	4.5897	4.44e-06	0.000655585
262	PTS	96.7996	1.29765	0.247065	5.12063	3.05e-07	6.8e-05
263	PTTG1	34.7286	0.803078	0.251352	3.22336	0.00126697	0.0346709
264	PXN	254.71	-1.01245	0.257128	-3.89361	9.88e-05	0.00627776
265	PYGL	281.427	0.651984	0.184056	3.55015	0.000385012	0.0157182
266	PYROXD1	123.732	0.981263	0.242351	3.93496	8.32e-05	0.0056086
267	RAB20	94.8712	0.61861	0.18235	3.37388	0.000741154	0.0247394
268	RAB21	143.617	0.635686	0.169234	3.73317	0.000189082	0.00973818
269	RAB5A	391.615	0.750979	0.220763	3.36554	0.000763929	0.0251338
270	RAD23B	434.393	0.803543	0.204565	3.85135	0.000117469	0.00710689
271	RAP2C	470.03	0.603393	0.18357	3.22461	0.00126143	0.0346134
272	RARS	86.9374	-0.735911	0.230747	-3.10794	0.00188398	0.0428073
273	RASGEF1B	234.461	0.978179	0.265823	3.58264	0.000340137	0.0144746
274	RASSF1	43.292	-0.589627	0.188904	-3.10176	0.00192374	0.0435139
275	RBBP5	34.585	-0.882679	0.251462	-3.40965	0.000650468	0.0223721
276	RBBP6	387.872	1.30963	0.187852	6.96413	3.3e-12	3.32e-09
277	RBM14	52.9525	0.674038	0.185113	3.68517	0.000228553	0.0112009
278	RBM7	114.813	1.27529	0.213625	5.82882	5.58e-09	2.16e-06
279	RBM8A	468.544	0.655057	0.17144	3.7774	0.000158477	0.00851112
280	RELL1	240.13	0.672815	0.208176	3.14518	0.00165982	0.0398793
281	RFC1	114.903	0.747552	0.229097	3.24225	0.0011859	0.0333615
282	RGCC	440.418	1.7187	0.267471	5.96735	2.41e-09	1.05e-06
283	RHBDF2	336.644	-0.878635	0.245744	-3.50634	0.000454315	0.0180343
284	RIPK2	383.558	1.01978	0.214231	4.73724	2.17e-06	0.000368772
285	RLF	126.5	0.850565	0.226869	3.74623	0.000179514	0.00938627
286	RNF111	144.871	-0.987867	0.247775	-3.88568	0.000102043	0.00640509
287	RNF121	335.922	-0.649536	0.201808	-3.1848	0.00144855	0.0370975
288	RNF138	146.912	0.627877	0.162613	3.81816	0.000134449	0.00765369
289	RNF139	226.955	1.09664	0.240101	4.39727	1.1e-05	0.00128017
290	RNF19B	212.613	0.751551	0.17473	4.27444	1.92e-05	0.00190533
291	RNF219	45.1808	-1.11495	0.234299	-4.68008	2.87e-06	0.000472118
292	RNF8	301.146	-1.08725	0.260809	-4.02254	5.76e-05	0.00441381
293	RNMT	39.4582	0.727279	0.225524	3.17757	0.00148515	0.0374758
294	RNPC3	240.334	-0.703624	0.226746	-3.05311	0.00226482	0.0486715
295	RPF1	361.923	0.695167	0.165718	4.17526	2.98e-05	0.00262219
296	RPGR	83.4979	1.28105	0.22666	5.70326	1.18e-08	3.93e-06
297	RPL22L1	117.667	0.806764	0.203964	3.82679	0.000129825	0.00758043
298	RPS6KC1	90.311	-0.715964	0.223278	-3.11183	0.00185933	0.0426312
299	RPS9	590.543	0.637551	0.167345	3.78276	0.000155099	0.00841976
300	RSBN1L	73.6176	-0.864607	0.199987	-4.27195	1.94e-05	0.00190792
301	RSRP1	218.294	-0.636673	0.19041	-3.30622	0.000945635	0.0287733
302	RUNX3	57.9328	0.744279	0.231668	3.1671	0.00153968	0.0379926
303	S1PR2	122.467	0.609946	0.198053	3.20967	0.00132888	0.0353067
304	SAP18	571.599	0.654884	0.206329	3.13907	0.00169484	0.040527
305	SBDS	121.709	1.68641	0.212537	7.76605	8.1e-15	1.63e-11
306	SCYL3	48.6957	-0.91756	0.21536	-4.23876	2.25e-05	0.0021396
307	SDHB	595.708	0.662302	0.212988	3.11203	0.00185808	0.0426312
308	SEC31A	225.434	0.943809	0.25032	3.79064	0.000150261	0.00829157
309	SELK	217.053	0.772573	0.209342	3.66959	0.000242943	0.0115089
310	SENP5	80.8988	0.776927	0.217916	3.5644	0.000364686	0.0151839
311	SERTAD3	192.235	0.840799	0.262116	3.30896	0.000936426	0.0287733
312	SGK1	498.349	1.26029	0.216906	5.49017	4.02e-08	1.12e-05
313	SH2D3C	148.606	-1.08024	0.204746	-5.19522	2.04e-07	5.01e-05
314	SIGLEC9	156.252	-0.83019	0.17696	-4.66955	3.02e-06	0.000488977
315	SIK2	36.0627	-0.694108	0.201973	-3.46587	0.000528513	0.0198796
316	SLC25A33	40.1893	1.28194	0.218358	5.61711	1.94e-08	6.09e-06
317	SLC25A36	155.34	0.821533	0.252134	3.10982	0.00187199	0.0426312
318	SLC25A5	691.909	0.600815	0.186914	3.18048	0.00147029	0.0372775
319	SLC2A14	470.675	1.01737	0.22571	4.31178	1.62e-05	0.00171199
320	SLC2A3	643.434	0.872905	0.2131	3.9532	7.71e-05	0.00541572
321	SLC7A5	41.2429	0.885402	0.25802	3.35774	0.000785819	0.0256233
322	SLFN11	57.2804	-0.733583	0.211001	-3.41701	0.000633119	0.0221548
323	SLFN5	132.886	-0.70004	0.193445	-3.50034	0.000464672	0.0181584
324	SMIM18	62.5	0.94408	0.240205	3.91215	9.15e-05	0.00600472
325	SMIM19	108.546	0.818521	0.246424	3.30899	0.000936323	0.0287733
326	SMPDL3A	81.5202	0.855953	0.246283	3.5599	0.000370991	0.0152989
327	SNUPN	285.924	-0.896158	0.226737	-3.93749	8.23e-05	0.00558742
328	SORD	101.894	0.863032	0.26668	3.36039	0.000778316	0.0254613
329	SPATA20	65.2539	-0.79112	0.223265	-3.58323	0.000339376	0.0144746
330	SPPL3	63.0289	0.708987	0.23474	3.11092	0.00186503	0.0426312
331	SREK1	207.204	0.642194	0.203777	3.17367	0.00150522	0.0375114
332	STAG3L2	142.216	-0.723859	0.164646	-4.37246	1.23e-05	0.00138629
333	STK17B	905.684	0.58364	0.178436	3.2499	0.00115444	0.0329375
334	STRADA	136.611	-0.905382	0.266809	-3.24774	0.00116324	0.0330947
335	STX11	324.82	0.591199	0.179453	3.25574	0.00113099	0.0326189
336	SUCLG2	88.4019	0.684738	0.213369	3.24145	0.00118924	0.033362
337	TAB2	222.593	0.65794	0.170622	3.81735	0.00013489	0.00765369
338	TAF9	81.2362	0.810605	0.255817	3.17397	0.00150369	0.0375114
339	TBC1D12	37.5481	0.714186	0.212908	3.31897	0.000903506	0.0284449
340	TBC1D7	57.949	0.948879	0.264087	3.46714	0.000526033	0.0198796
341	TBC1D9B	203.782	0.755212	0.20438	3.78369	0.000154523	0.00841976
342	TBK1	116.723	0.823026	0.20325	4.04094	5.32e-05	0.0042099
343	TCEB1	921.572	0.675945	0.215175	3.16108	0.00157184	0.0385024
344	TCP1	177.029	0.705258	0.217425	3.28605	0.00101602	0.0304594
345	TCTEX1D4	56.6461	0.826542	0.238712	3.2164	0.00129811	0.0350456
346	TEC	38.8382	-0.793695	0.238142	-3.31596	0.000913302	0.028501
347	TGFBR1	129.4	1.09203	0.215611	4.98758	6.11e-07	0.000118081
348	TGFBRAP1	57.1404	0.985973	0.239281	3.99976	6.34e-05	0.00458132
349	THOC7	213.812	0.895018	0.212819	4.22138	2.43e-05	0.00227903
350	THRA	100.589	0.794076	0.268186	3.28271	0.00102816	0.0305015
351	TIMM13	195.208	0.759342	0.198472	3.77282	0.000161413	0.00862269
352	TMEM138	129.268	0.867664	0.262168	3.34016	0.000837296	0.0271257
353	TMEM170B	299.763	0.990501	0.168488	5.79016	7.03e-09	2.62e-06
354	TMEM60	198.845	-0.788868	0.244831	-3.06519	0.0021753	0.0475974
355	TMEM87A	76.2717	0.745848	0.243657	3.09648	0.00195833	0.0441967
356	TNF	129.307	1.0153	0.206773	4.88112	1.05e-06	0.000196178
357	TNFAIP3	846.652	1.06138	0.204056	5.24328	1.58e-07	3.96e-05
358	TNFRSF10C	235.221	-0.781141	0.201821	-3.86453	0.000111304	0.00681599
359	TNFRSF12A	198.636	1.13866	0.229828	4.77856	1.77e-06	0.000311084
360	TNFRSF1A	748.343	-0.685811	0.123749	-5.50389	3.71e-08	1.07e-05
361	TOB1	216.988	0.710107	0.201432	3.43442	0.000593833	0.021483
362	TOMM20	728.518	0.628721	0.191594	3.25162	0.0011475	0.0329029
363	TRA2A	279.876	0.626389	0.163025	3.82801	0.000129182	0.00758043
364	TRAFD1	431.86	-0.725988	0.216385	-3.25974	0.00111513	0.0322745
365	TRAPPC6B	78.7464	-0.804092	0.231056	-3.42971	0.000604236	0.0215064
366	TRIB1	389.3	1.05331	0.210136	4.80268	1.57e-06	0.000280766
367	TRIM25	357.579	-0.669572	0.190203	-3.48088	0.000499767	0.0192048
368	TRIT1	86.128	-0.716242	0.200728	-3.57802	0.000346202	0.0146705
369	TRMT6	132.24	1.11038	0.212378	5.1643	2.41e-07	5.77e-05
370	TSPAN14	130.078	0.609945	0.186258	3.30196	0.000960109	0.0290433
371	TSPYL2	138.041	0.82053	0.22757	3.50263	0.000460682	0.0181436
372	TTC9C	110.94	-0.772394	0.225044	-3.32962	0.000869645	0.0279788
373	TTLL3	210.361	-0.896606	0.257006	-3.43884	0.000584208	0.021258
374	TUBA1A	1080	0.641193	0.196777	3.21477	0.0013055	0.0350975
375	TUBA1B	1679.08	0.616456	0.158422	3.86774	0.000109849	0.00680997
376	TUBB	554.844	0.597797	0.190568	3.09123	0.00199328	0.0447841
377	TWF1	83.541	0.88112	0.196418	4.46732	7.92e-06	0.00100447
378	TXNDC11	109.77	0.882504	0.250536	3.40285	0.000666879	0.0227805
379	TYMP	211.312	-0.585938	0.156384	-3.71216	0.000205495	0.0104231
380	U2AF1	357.525	0.771654	0.179468	4.28564	1.82e-05	0.00183
381	UBA2	106.764	0.764268	0.233915	3.23852	0.00120153	0.0336128
382	UBAP1	113.6	0.614476	0.200474	3.04611	0.00231823	0.0491182
383	UBE2G2	130.752	0.691232	0.211971	3.17446	0.00150118	0.0375114
384	UBE2J2	68.1052	0.630274	0.152708	4.10726	4e-05	0.00340768
385	UBE2Q2	58.8149	0.801602	0.230856	3.43013	0.000603301	0.0215064
386	UBXN6	308.749	0.75087	0.166418	4.46515	8e-06	0.00100447
387	UFM1	255.12	0.826248	0.212365	3.82367	0.000131479	0.00758875
388	UGGT1	137.73	0.580762	0.189662	3.08851	0.00201162	0.0450953
389	UHRF2	185.537	-0.857534	0.248897	-3.41029	0.000648944	0.0223721
390	ULK1	97.4809	-0.652384	0.203591	-3.22718	0.00125015	0.0344925
391	USP36	124.542	0.81655	0.228341	3.47229	0.000516037	0.0197056
392	USP7	135.33	0.755961	0.23364	3.20573	0.00134718	0.0355111
393	UTP6	353.375	-0.77934	0.215307	-3.53385	0.000409553	0.0164526
394	VPS13B	392.017	-0.960518	0.251745	-3.73951	0.000184383	0.00954512
395	WDR45B	100.467	0.92336	0.237974	3.91664	8.98e-05	0.00593264
396	WSB1	347.634	-0.71476	0.197265	-3.54624	0.000390769	0.0158588
397	WTAP	359.675	0.74772	0.21613	3.42518	0.000614389	0.0217245
398	XPC	689.894	-0.705657	0.217396	-3.17351	0.00150607	0.0375114
399	YBX1	687.176	1.11515	0.186463	5.90257	3.58e-09	1.44e-06
400	YTHDF3	415.348	0.652865	0.176914	3.6672	0.000245225	0.0115624
401	ZBTB43	70.7395	1.02172	0.234594	4.17919	2.93e-05	0.00260012
402	ZC3H15	215.558	0.598621	0.170787	3.43403	0.000594671	0.021483
403	ZCCHC8	92.7236	-0.772685	0.225998	-3.34539	0.000821663	0.0267054
404	ZFAND2B	99.7938	-0.691525	0.214988	-3.21443	0.00130703	0.0350975
405	ZFP36	3007.32	0.614771	0.164314	3.66052	0.000251707	0.0116721
406	ZFP91-CNTF	174.146	0.899078	0.228012	3.92217	8.78e-05	0.00583868
407	ZFX	216.33	0.594531	0.145428	4.05849	4.94e-05	0.00396833
408	ZNF217	560.276	-0.895868	0.20378	-4.26632	1.99e-05	0.00193765
409	ZNF267	483.531	0.815747	0.182496	4.4618	8.13e-06	0.00100768
410	ZNF350	99.6853	1.00416	0.246295	4.04597	5.21e-05	0.00415322
411	ZNF394	120.742	1.16423	0.182209	6.34555	2.22e-10	1.17e-07
412	ZNF593	83.5897	0.800832	0.217634	3.67528	0.000237591	0.0113777
413	ZNF644	50.5836	0.774146	0.247546	3.07938	0.00207433	0.0461919
414	ZNF710	233.691	-0.854738	0.232777	-3.58681	0.000334751	0.0144288
415	ZNF740	133.028	-1.14435	0.260572	-4.29487	1.75e-05	0.00179126
416	ZNF780A	42.8554	-0.898702	0.228872	-3.79684	0.000146554	0.00817691
417	ZNF92	85.4583	0.853517	0.203639	4.12469	3.71e-05	0.00321408

## Sheet: DEG_Sens. x Refract. (Fig6e)
gene	baseMean	log2FoldChange	lfcSE	stat	pvalue	padj
AGO3	66.6938954361573	-1.03888856687181	0.232718024401486	-4.44647782897644	8.72896714165189e-06	0.01450536114764
ANKRA2	79.696894033123	1.00423662687465	0.238682090358972	4.26048533638063	2.03983465850122e-05	0.0271175619501153
EPSTI1	172.118190600234	1.0908895670225	0.252442987580327	4.20892239912511	2.56591486821257e-05	0.028426060215015
IFIT3	251.427944107258	1.10648866546578	0.25620224973477	4.17184848106872	3.02138532321912e-05	0.0286902117763392
IFITM1	669.966900619926	0.891335024281313	0.224277364472205	3.95466599779092	7.66416443586216e-05	0.0391874623116737
KLHL18	192.309181185873	0.585829135515877	0.144255936577602	4.05994412744365	4.90844600290636e-05	0.0365348897910168
LAP3	105.493728939057	0.785271704767117	0.201956019572924	3.87023588708423	0.000108730095660539	0.048181929723707
MR1	109.926206052734	0.944355019230078	0.243567409768353	3.87651586001856	0.000105962905899657	0.048181929723707
PFKL	111.696883769278	0.948008273109955	0.23456590664921	4.0350110340128	5.45997316716095e-05	0.0365348897910168
PLPPR2	114.298869797938	-1.06767686792175	0.187954229437364	-5.65780713016648	1.5331928864184e-08	0.000101911331160231
PPRC1	80.9680182898848	0.938870384289839	0.238194224610178	4.00383286142052	6.23244050007365e-05	0.0368750945040865
PSENEN	101.227619482166	1.11531310003601	0.264684400933756	4.03344743638752	5.49644799022367e-05	0.0365348897910168
RPGR	83.4978770527423	0.919136962282104	0.244168673075782	3.85388318436907	0.000116259080567507	0.0482983817832635
S1PR2	122.467351048519	0.990584530740303	0.216559608668769	4.57543892173621	4.75222599585805e-06	0.0105293487314895
TOMM34	73.0635372195564	0.925816049518886	0.232462460877743	3.9882177128248	6.65715561981402e-05	0.0368750945040865
VIM-AS1	120.736474585132	-1.10889323911241	0.223365383198114	-4.97501257589052	6.52434041131722e-07	0.00216836453570128
