# Supplementary material for: CD163+ tumor‐associated macrophage accumulation in breast cancer patients reflects both local differentiation signals and systemic skewing of monocytes
Source: Clin Transl Immunology. 2020 Feb 13;9(2):e1108. doi: 10.1002/cti2.1108 (PMC7017151; doi:10.1002/cti2.1108)
Supplement: Supplementary file 8 [file CTI2-9-e1108-s008.xlsx]

## Sheet: Feuil1
Supplementary Table 5 - Table of sensitive and refractory
monocyte gene signatures used in Figure 6f
Sensitive signature	Refractory signature
AIDA	AGO3
ANKRA2	AKAP8L
C11orf1	CCDC136
C5orf28	CDH24
CD274	GSTM4
CEP104	KCNK5
EPM2A	MAP4K4
GLRX2	MIEF2
GPATCH8	ODF1
GPI	PLA1A
LAP3	PLPPR2
MR1	PTGS2
PARP14	SMPD4
PARP9	TBC1D25
PFKL	TGOLN2
PPRC1	TNFRSF10C
RBM14	VIM-AS1
RNF34	ZNF32
RPGR	ZNF548
RSAD2	ZNF738
S1PR2
SAMD9L
SPA17
TBC1D9B
TOMM34
VAMP1
ZNF394
